# Supplementary material for: Diploid dual assemblies reveal the telocentric structure and extensive allelic heterogeneity of canine genomes
Source: NAR Genom Bioinform. 2026 Apr 23;8(2):lqag035. doi: 10.1093/nargab/lqag035 (PMC13103737; doi:10.1093/nargab/lqag035)
Supplement: lqag035_Supplemental_Files [file lqag035_supplemental_files.zip]

Archive with 4 entries (4 files):
- S2.txt.gz
- S3.xlsx
- S5.xlsx
- SuppMaterial.pdf
