# Supplementary material for: Diploid dual assemblies reveal the telocentric structure and extensive allelic heterogeneity of canine genomes
Source: NAR Genom Bioinform. 2026 Apr 23;8(2):lqag035. doi: 10.1093/nargab/lqag035 (PMC13103737; doi:10.1093/nargab/lqag035)
Supplement: lqag035_Supplemental_Files [file lqag035_supplemental_files.zip › S3.xlsx]

## Sheet: S3
Table S3 Position of centromeres in the ACD.1 assembly based on CENP-A ChIP-seq read depth
Chromosome	Start	End	Region Length	5' Telomere	Comment
chr1	59000	285000	226000	yes
chr2	440000	846000	406000	no	gap, assembly error
chr3	85000	713000	628000	no	gap, assembly error
chr4	48000	350000	302000	yes
chr5	59000	556000	497000	yes
chr6	58000	362000	304000	yes
chr7	58000	522000	464000	yes
chr8	73000	402000	329000	yes
chr9	53000	309000	256000	yes
chr10	59000	569000	510000	yes
chr11	67000	1345000	1278000	yes
chr12	56000	569000	513000	yes
chr13	-	-	-	no
chr14	-	-	-	yes
chr15	56000	403000	347000	yes
chr16	67000	532000	465000	yes
chr17	62000	325000	263000	yes
chr18	1046000	1414000	368000	no	gap, assembly error
chr19	57000	566000	509000	yes
chr20	63000	588000	525000	yes
chr21	61000	716000	655000	yes
chr22	24000	90000	66000	no	low CENP-A coverage, assembly error
chr23	59000	533000	474000	yes
chr24	68000	669000	601000	yes
chr25	54000	550000	496000	yes
chr26	59000	535000	476000	yes
chr27	58000	414000	356000	yes
chr28	51000	231000	180000	yes
chr29	0	221000	221000	no
chr30	65000	408000	343000	yes
chr31	72000	1332000	1260000	yes	gap in centromere region, potential assembly error
chr32	0	326000	326000	no
chr33	-	-	-	no
chr34	48000	623000	575000	yes
chr35	486000	663000	177000	no	gap, assembly error
chr36	60000	361000	301000	yes
chr37	57000	233000	176000	yes
chr38	0	1267000	1267000	no	potential assembly error
chrX	50400000	50882000	482000	yes
