# Supplementary material for: Diploid dual assemblies reveal the telocentric structure and extensive allelic heterogeneity of canine genomes
Source: NAR Genom Bioinform. 2026 Apr 23;8(2):lqag035. doi: 10.1093/nargab/lqag035 (PMC13103737; doi:10.1093/nargab/lqag035)
Supplement: lqag035_Supplemental_Files [file lqag035_supplemental_files.zip › S5.xlsx]

## Sheet: S5
Table S5 LINE-1 transduction analysis
#chrom	pos	locusID	longAlleleID	longLen	maxDelta	repeatOrient	transCoord	transLen	transSeq	queryMatches	blatOri	qAlnCoords	blatChrom	blatStart	blatEnd	chromHitLen	deltaHitLen
chr1	334497	chr1_334497	chr1_334497_1	6529	6528	+	6284-6529	246	ATAAAAAAATAAAAAAATAAAAAAAAAGAAAAAAAGGAAAAAAATAAAAAAAATAAAAAAAAAAAAAGAGTGGGAGGCTTATCCAACTGAGACACCCAGGTGCCCCATAAGGCAGTAATATAATTAACTGAAAGAACAAAACAAAATTGAAAAGAAAAATAGTGAAAGATGTTACTAAATATCTAGAGAAAATTAAATTTGCATTATATCTAGAAAAAAAAAAAAAAAAAAAAAAAAATAAAAGGG	223	+	0-234	chrX	121289089	121289318	230	5
chr1	334497	chr1_334497	chr1_334497_1	6529	6528	+	6284-6529	246	ATAAAAAAATAAAAAAATAAAAAAAAAGAAAAAAAGGAAAAAAATAAAAAAAATAAAAAAAAAAAAAGAGTGGGAGGCTTATCCAACTGAGACACCCAGGTGCCCCATAAGGCAGTAATATAATTAACTGAAAGAACAAAACAAAATTGAAAAGAAAAATAGTGAAAGATGTTACTAAATATCTAGAGAAAATTAAATTTGCATTATATCTAGAAAAAAAAAAAAAAAAAAAAAAAAATAAAAGGG	148	+	65-213	chr8	13666222	13666369	148	1
chr1	334497	chr1_334497	chr1_334497_1	6529	6528	+	6284-6529	246	ATAAAAAAATAAAAAAATAAAAAAAAAGAAAAAAAGGAAAAAAATAAAAAAAATAAAAAAAAAAAAAGAGTGGGAGGCTTATCCAACTGAGACACCCAGGTGCCCCATAAGGCAGTAATATAATTAACTGAAAGAACAAAACAAAATTGAAAAGAAAAATAGTGAAAGATGTTACTAAATATCTAGAGAAAATTAAATTTGCATTATATCTAGAAAAAAAAAAAAAAAAAAAAAAAAATAAAAGGG	205	+	0-213	chr13	22525328	22525535	208	6
chr1	9142596	chr1_9142596	chr1_9142596_3	6523	6522	+	6365-6523	159	CCAATCAGTGTTCAAAGTGTCTAAGTTTCACTCAATGAAAGGTTCACTTAAAGATCATTCCTGCATCCAGAATTTGGATTGACTCAGTAAGAGATGTCTGTTGAATAAAAACTTTTTAAAAGAAAAAAAAAAAAAAAAAAAAAAAAAAAAAAAGTTATA	124	+	0-124	chr12	14743103	14743226	124	1
chr1	10736402	chr1_10736402	chr1_10736402_0	375	374	+	320-375	56	AAAATAAGTCATGAAATTGTACATTTAAATCATTTGGTAAATTGAACACCAATAAA	35	+	0-35	chr1	10831208	10831242	35	1
chr1	26980723	chr1_26980723	chr1_26980723_2	6491	6490	-	1-187	187	TTTTTTTTTTTTTTTTTTTTTTTTCATTACGAAAAAAAGATTTTATTTTTTAAAGAATCTCTACACTCAACTTGGGGCTCGAACTTACAACCCTGAGACCAAGTCTCATGCTCTACTAAGCCAGCCAGGTGCCCCAATAAATATTCAAATTATAATTTGAGAAGTTTTCAGTTTCATTCGGGCCTTC	162	+	23-187	chr5	45881309	45881472	164	1
chr1	26980723	chr1_26980723	chr1_26980723_2	6491	6490	-	1-187	187	TTTTTTTTTTTTTTTTTTTTTTTTCATTACGAAAAAAAGATTTTATTTTTTAAAGAATCTCTACACTCAACTTGGGGCTCGAACTTACAACCCTGAGACCAAGTCTCATGCTCTACTAAGCCAGCCAGGTGCCCCAATAAATATTCAAATTATAATTTGAGAAGTTTTCAGTTTCATTCGGGCCTTC	65	-	33147	chr3	53692363	53692621	259	178
chr1	28461760	chr1_28461760	chr1_28461760_5	4290	4289	+	3122-4290	1169	GTGTACATATGTTTGGAGTTCAGAAATGAGAGAGAGAGAAAGAGAGAGAGAGAGACAGCAGAAGATAACATTTATGGTGACCTACAGACCAACTAATTATTGTTTTATGAAATGTTGTATGGAAGTGTTTTCTGGGGATCCCTGGGTGGCGCAGCGGTTTGGCGCCTGCCTTTGGCCCAGGGCGCGATCCTGGAGACCCGGGATCGAATCCCACGTCGGGCTCCCGGTGCATGGAGCCTGCTTCTCCCTCTGCCTGTGTCTCTGCCTCTCTCTCTCTCTCTCTGTGACTATCATAAATAAATAAAAATTAAAAAAAAAAATTAAAAAAAAAAAAAAAAAAAAAAAAAGGAAGTGTTTTCTGAAATAATTGTTCTTATTGTCAGGATGAGTACACACTGT…	912	+	0-1142	chr19	22528770	22529687	918	225
chr1	28461760	chr1_28461760	chr1_28461760_5	4290	4289	+	3122-4290	1169	GTGTACATATGTTTGGAGTTCAGAAATGAGAGAGAGAGAAAGAGAGAGAGAGAGACAGCAGAAGATAACATTTATGGTGACCTACAGACCAACTAATTATTGTTTTATGAAATGTTGTATGGAAGTGTTTTCTGGGGATCCCTGGGTGGCGCAGCGGTTTGGCGCCTGCCTTTGGCCCAGGGCGCGATCCTGGAGACCCGGGATCGAATCCCACGTCGGGCTCCCGGTGCATGGAGCCTGCTTCTCCCTCTGCCTGTGTCTCTGCCTCTCTCTCTCTCTCTCTGTGACTATCATAAATAAATAAAAATTAAAAAAAAAAATTAAAAAAAAAAAAAAAAAAAAAAAAAGGAAGTGTTTTCTGAAATAATTGTTCTTATTGTCAGGATGAGTACACACTGT…	912	-	0-1142	chr7	59348971	59349891	921	222
chr1	30077504	chr1_30077504	chr1_30077504_3	6589	6587	-	1-227	227	AGTTTTATTTTATTTTATTTTATTTTATTTTTTTTTTTTTTTTTTTTTTTTTTAATGTTAAAAGGTCTCTTTATTTGAGATCAGACTTCCTAGGGGCAAGCTGTCTTTATAACTCTTCTTTATTTAATTCCCTTATTTGCACATTGAATAAATTAAAATGGCCATGGGAAAATTAAAATAATGGTCCTTTTTTTTTTTTTTTTTTTTTTTTTTGTTATCAACATTCG	139	-	50-189	chr6	3227728	3227866	139	1
chr1	57647213	chr1_57647213	chr1_57647213_1	6668	6667	+	6298-6668	371	ATAAAAATAAAAATAAAAATAAAATGTTTAAACCACCAATGACATGTAAAGTACCACTAGTGAAAATAACAGCATGAAGAAGTCTCTTAAAATGAGTGCTCTTGCATAATATGGATTAAATAGTCCATCAACATTATTAAAGACTAAATAGTATAAACACCTGAATAACATGGGTTTGAATTATGCAGGTTCACTTATATGTGGATTTTTTCAATAGATATGACACAATACTGTAAATGTATCTTTTATCTTTCTTCTGATTTTCTTAACATTTCATTTAGCCGACTTCATTGTAAGAATACAGTATATAATACATATAAGATACAAAAAAAAAAAAAAAAAAAAAAAAAAAAAAAAAAAAAGACCTCTTC	312	+	17-329	chr13	17396398	17396709	312	1
chr1	60068241	chr1_60068241	chr1_60068241_1	1671	1670	+	1572-1671	100	AAAAAAAAAAAAAGAACATGTATGGAATGACTGGTGGGTGGATAATAAAATCTAATGCAGATGCCAAAAAAAAAAAAAAAAAAAAAAAAAAAAAAAAAAA	66	+	0-66	chr26	1350849	1350964	116	49
chr1	60068241	chr1_60068241	chr1_60068241_1	1671	1670	+	1572-1671	100	AAAAAAAAAAAAAGAACATGTATGGAATGACTGGTGGGTGGATAATAAAATCTAATGCAGATGCCAAAAAAAAAAAAAAAAAAAAAAAAAAAAAAAAAAA	66	-	0-66	chr26	1402882	1402987	106	39
chr1	60068241	chr1_60068241	chr1_60068241_1	1671	1670	+	1572-1671	100	AAAAAAAAAAAAAGAACATGTATGGAATGACTGGTGGGTGGATAATAAAATCTAATGCAGATGCCAAAAAAAAAAAAAAAAAAAAAAAAAAAAAAAAAAA	66	-	0-66	chr26	1286843	1286948	106	39
chr1	60068241	chr1_60068241	chr1_60068241_1	1671	1670	+	1572-1671	100	AAAAAAAAAAAAAGAACATGTATGGAATGACTGGTGGGTGGATAATAAAATCTAATGCAGATGCCAAAAAAAAAAAAAAAAAAAAAAAAAAAAAAAAAAA	66	-	0-66	chr26	1250139	1250244	106	39
chr1	60068241	chr1_60068241	chr1_60068241_1	1671	1670	+	1572-1671	100	AAAAAAAAAAAAAGAACATGTATGGAATGACTGGTGGGTGGATAATAAAATCTAATGCAGATGCCAAAAAAAAAAAAAAAAAAAAAAAAAAAAAAAAAAA	45	-	21490	chr26	1268334	1268378	45	3
chr1	63670170	chr1_63670170	chr1_63670170_1	6533	6532	+	6322-6533	212	AATAAAAAAAAAATAAATAAAAAAATAAAAAAAAAATAAAATAAAATATTCCTTAAAAAAAAAAAAAAAAAAAAAAGAATATTCAATTTAAATGACTAAAGCCAGATTTTAATTATATTTCTTTTTGCTTATTTAAAAAAGAAGATATTCATGAATAAGTGTGCATATTTTTAATAAAAGCAAATTATATAAAAAAAAAAAAAAATGAAATG	118	-	72-191	chr8	19036717	19036835	119	1
chr1	65676727	chr1_65676727	chr1_65676727_1	6523	6522	+	6416-6523	108	GCTGATAGGTTATCTGACATCTTAAAGTCAAATAAATATAATTGTAAGCACTCAATAAACAACTATTCAATACAGAAAAAAAAAAAAAAAAAAAAAAAAAAAAAAACA	78	+	0-78	chr36	7615800	7615877	78	1
chr1	65774815	chr1_65774815	chr1_65774815_1	6682	6681	+	6328-6682	355	TAGATTCAGGCAAATCACAGAAAAAGTAAATGTCCAATAAACACGTGAAAATACAAAAAAAAAAAAAAAAAAAAAAAAAAAAAAAAGAAGGAGAACCCCACTATACTATACTTACTACCCTTATATTTCATTAAGAAATAGTTTAAAATTATGGTACTTTTTCTGTTAAAAGACAAGTGACTGTATTTTACCACTGCAAGAATTTTGAGTTCAGAGAACATGACTTATTATTAACTTGGAAACCAATGTGCCATATGATTTAATTGCTGAATAATCATTTCTAAGATCATTAAATGAATAAAGAAATGACACCCAAAAAAAAAAAAAAAAAAAAAAAAAAAAAAAAAAGGAAGTA	228	+	86-316	chr4	14940666	14940895	230	1
chr1	65774815	chr1_65774815	chr1_65774815_1	6682	6681	+	6328-6682	355	TAGATTCAGGCAAATCACAGAAAAAGTAAATGTCCAATAAACACGTGAAAATACAAAAAAAAAAAAAAAAAAAAAAAAAAAAAAAAGAAGGAGAACCCCACTATACTATACTTACTACCCTTATATTTCATTAAGAAATAGTTTAAAATTATGGTACTTTTTCTGTTAAAAGACAAGTGACTGTATTTTACCACTGCAAGAATTTTGAGTTCAGAGAACATGACTTATTATTAACTTGGAAACCAATGTGCCATATGATTTAATTGCTGAATAATCATTTCTAAGATCATTAAATGAATAAAGAAATGACACCCAAAAAAAAAAAAAAAAAAAAAAAAAAAAAAAAAAGGAAGTA	55	-	0-55	chr25	11777839	11777893	55	1
chr1	69596445	chr1_69596445	chr1_69596445_1	6393	6392	+	6285-6393	109	AATAAAAAAAAAAAAAATAAAATAAAATAAAATAAACAGCTTTGGATTTTGGAAAGAGAACAGAAATAAAGCCTTTGAAAAGAAAAAAAAAAAATAAATAAAGTGATCG	93	+	0-102	chr8	74634928	74635022	95	8
chr1	69596445	chr1_69596445	chr1_69596445_1	6393	6392	+	6285-6393	109	AATAAAAAAAAAAAAAATAAAATAAAATAAAATAAACAGCTTTGGATTTTGGAAAGAGAACAGAAATAAAGCCTTTGAAAAGAAAAAAAAAAAATAAATAAAGTGATCG	53	-	32-85	chr8	37086779	37086831	53	1
chr1	73296092	chr1_73296092	chr1_73296092_1	4016	4015	-	1-959	959	GGTGAATAATTTTCTTTTTTTTTTTTTTTTTTTTTTTTTTTTTTTATTCAAGAGCACTTCAGTTTTATTTTAAGTGTTTTACCAAGACTTACCAAATATGAAAATTACTTTTAGATCTGGTGGATATTTTACTTTGATGTTTTTCAGATTTTTAAACTAAATATTTGATTATAAAAAAATAAATTGCTCAACTATGAAGAGATTAAAGTATACATATTCAAAGTACAATTTATACCAAGAATGAAATTTACTGTTGCTTTACAGGGAATATAATGGAACTCTTGCTATAAGCACTTAAAAAAAAAAGCCTAAGATTATAAATAACACGTTATTTAAGAGTGAATAGACTCAGTTGGTTAAGTATCTGACTCTTGATCTCAGCTCAGGTCTTCATCTCAA…	912	+	44-959	chr7	59348971	59349891	921	5
chr1	73296092	chr1_73296092	chr1_73296092_1	4016	4015	-	1-959	959	GGTGAATAATTTTCTTTTTTTTTTTTTTTTTTTTTTTTTTTTTTTATTCAAGAGCACTTCAGTTTTATTTTAAGTGTTTTACCAAGACTTACCAAATATGAAAATTACTTTTAGATCTGGTGGATATTTTACTTTGATGTTTTTCAGATTTTTAAACTAAATATTTGATTATAAAAAAATAAATTGCTCAACTATGAAGAGATTAAAGTATACATATTCAAAGTACAATTTATACCAAGAATGAAATTTACTGTTGCTTTACAGGGAATATAATGGAACTCTTGCTATAAGCACTTAAAAAAAAAAGCCTAAGATTATAAATAACACGTTATTTAAGAGTGAATAGACTCAGTTGGTTAAGTATCTGACTCTTGATCTCAGCTCAGGTCTTCATCTCAA…	912	-	44-959	chr19	22528770	22529687	918	2
chr1	73296092	chr1_73296092	chr1_73296092_1	4016	4015	-	1-959	959	GGTGAATAATTTTCTTTTTTTTTTTTTTTTTTTTTTTTTTTTTTTATTCAAGAGCACTTCAGTTTTATTTTAAGTGTTTTACCAAGACTTACCAAATATGAAAATTACTTTTAGATCTGGTGGATATTTTACTTTGATGTTTTTCAGATTTTTAAACTAAATATTTGATTATAAAAAAATAAATTGCTCAACTATGAAGAGATTAAAGTATACATATTCAAAGTACAATTTATACCAAGAATGAAATTTACTGTTGCTTTACAGGGAATATAATGGAACTCTTGCTATAAGCACTTAAAAAAAAAAGCCTAAGATTATAAATAACACGTTATTTAAGAGTGAATAGACTCAGTTGGTTAAGTATCTGACTCTTGATCTCAGCTCAGGTCTTCATCTCAA…	934	-	24-959	chr1	28464885	28465819	935	1
chr1	76194698	chr1_76194698	chr1_76194698_2	2120	2119	-	1-345	345	TTGTTTTATTTTTTTTTTATTTTTTTTTTTTTCCCTCTTATGTCACTTTATTTTTTGAATGTTAAGAAAAATCATGTATTCAGAAAAGCTTTGTAAACTAGAAAGAATTTCTTAAGGCAAGACATCATTAAAAGGCACACACACTTATTAAAAAATATTTCTGGGTTCACAGGGAACATTTCAAGAGGTCCTTGGTATCCCTTAGCTGTTGAAGAAATGACTTATTGTGAGATACTTAGATTTGTGCTTTCGGTCTTTCTACTGATGTTTTCTTTCTTTTTTTTTTTTTTTTTATTTTATTTTATTTTATTTTATTTATTTATTTTATTTTTTTATTTTTTTATT	242	-	31-273	chr23	41540425	41540666	242	1
chr1	78329196	chr1_78329196	chr1_78329196_1	6477	6476	+	6349-6477	129	GTATAAGAAAGGGTCAAATGGAAAGTCTTGAAATAAAAAATATGAAGATGAATAACAAAAAAAAAAAAAACAAAAAAAAAAACAAAAAAAAAAAAAAATAAAAAAATAAAAAAATAAAATACCAGGCTG	57	+	0-57	chr12	46271238	46271294	57	1
chr1	83041061	chr1_83041061	chr1_83041061_4	1406	1305	-	1944-01-01	44	ATGATTTAACCATTATATACATTTCTCAGTGCTCATCAAGATAA	32	-	16377	chr23	49380575	49380607	33	1
chr1	92185013	chr1_92185013	chr1_92185013_1	4183	4182	+	3408-4183	776	GATAGTACTGAAGTTTATGTTTCTTCCGTCTTCTCCCACCCTGCAAGGAGCTCCAAAACGCTAGTCTGCAGCCCTGTGCCTGAGCCTGTGCTGGGCACTCAGTGGACATTTCTTGCACGAGTGACCCTTGGCTGTTTTCCTCATTTCACACTTCACTTTGGTCTCCTGCAGCTAAAATTAGCATATATCATCTATTGATTTGATGCTTGCCTTTTTTTTTTTTTTTTTTTTTTTTTTTAATGTCTTCCTAAGCTTTCAGAATTTCTTCCTGAAAATCTGGGTCCTCCACTGATGAAATGTCTCATGAATTAGAGCTAATTTACCCCAGCCTTCATGGTGCTTACATATGGCAGCTTTTGGAGCTACCTTCACTTTTGTCTCAGTTTATATACCTTCTGG…	734	+	0-743	chr1	48246751	48247487	737	7
chr1	105706951	chr1_105706951	chr1_105706951_1	6373	6372	+	6304-6373	70	GTCTATATTGCAGCAGTTATAAAAAAAAAATAAAAAAATAAAAAAATAAAAAAATAAAAAATTCACAGTG	70	+	0-70	chr32	5097839	5097908	70	1
chr2	4064791	chr2_4064791	chr2_4064791_1	6634	6633	-	1-256	256	ATTCTTTTTTTTTTTTTTTTTTTCATTTTTTAAAAATATTTTATTTATTTATTTATTCATGAGAGATATACACAGAGAGAGAGAGAGAGAGAGAGAGGCAGAGACACAGGCAGAGGGAGAAGCAGGCTCCATGCGGGGAGCCCCACCTGGGACTTGATCCCGGGTCTCCAGGATCACACCCTGGGCTGCAGGCAGTGCTAAACCGCTGTGCCACCAGGACTGCCCCCTCTTTCATTTTTGATAATAATTTGTGTCT	233	+	20-256	chr2	59458725	59458958	234	3
chr2	12194460	chr2_12194460	chr2_12194460_1	6784	6412	-	1-483	483	TAAACTTCTGATTTTATTCCCCAGTGTGATGTAGTGCCATAAGATATGCTTAGCTTTTCTGTTTCCCAGGAGCTTCTTTCTGTCTTGTCTCTCCAAATTTGGCCACTTTGTTATACACATTGGTAAATGATTAGATTGATGTAAGTAGTATAGAAAGTCATGCTCACTTCGGTGATTTGTTTCTGTTTGGTAGCATCACGGTTTTTTTAAGTCCCATCTCCCCAAATAAGTGCCATGCCTTCTAACATCTTTGATGGCTTCAAAGAGATTGTTTTTAGTTGTTGTTTTGTTTTGTTTTGCTTTGTTTTTCCATTCCATCTAATTTTTCTAGTTGTTCTCATTTGAAGAATTGGTCTGCCAGAACTAATACATTAGATCCGGAAGTGTTTTATTTTTTTT…	60	-	419-479	chr3	21436162	21436221	60	1
chr2	12194460	chr2_12194460	chr2_12194460_1	6784	6412	-	1-483	483	TAAACTTCTGATTTTATTCCCCAGTGTGATGTAGTGCCATAAGATATGCTTAGCTTTTCTGTTTCCCAGGAGCTTCTTTCTGTCTTGTCTCTCCAAATTTGGCCACTTTGTTATACACATTGGTAAATGATTAGATTGATGTAAGTAGTATAGAAAGTCATGCTCACTTCGGTGATTTGTTTCTGTTTGGTAGCATCACGGTTTTTTTAAGTCCCATCTCCCCAAATAAGTGCCATGCCTTCTAACATCTTTGATGGCTTCAAAGAGATTGTTTTTAGTTGTTGTTTTGTTTTGTTTTGCTTTGTTTTTCCATTCCATCTAATTTTTCTAGTTGTTCTCATTTGAAGAATTGGTCTGCCAGAACTAATACATTAGATCCGGAAGTGTTTTATTTTTTTT…	373	-	0-391	chr23	15825839	15826227	389	3
chr2	12589481	chr2_12589481	chr2_12589481_1	942	941	+	792-942	151	ATAAATAAAAAAAAAAAATAAAATTGGGAAGATGAGAAGTTCAAAGAATACCTATCTTATGTTTAAATCATTTATTAGATCTTGATGTTAACAATTTTTCATCATTAAAATTATGTTTGTAATAGGAAAAAAAAAAAAAAAAAAAATTGTG	109	+	17-126	chr15	45360653	45360761	109	1
chr2	21062358	chr2_21062358	chr2_21062358_1	594	593	-	1964-01-01	64	TAGCCCACTTTCTTTTTTTTTTTTTTTTTTTTAGCTTTATCTGGAACACAATATTTCATGTTTG	32	-	31-63	chr12	19316159	19316190	32	1
chr2	34237078	chr2_34237078	chr2_34237078_0	465	464	+	416-465	50	AATGTCTGGGGGTGCCTGGGTGTCTCAGTTATTTAGTTGTCTGCCTTTGG	39	-	18050	chr33	225118	225160	43	1
chr2	37511151	chr2_37511151	chr2_37511151_1	6442	6441	+	6295-6442	148	AAAAATAAAAAATAAAAAATATATCAACCTAAGATCCTGTAAAAAAAAAAAAAAAAAAAAAAATAAAGTAGTATGGGACTGGAGACCCTAACTGCAGCACAAACAAAAAAAAAAAAAAAAAAAAAAAAAAAAAAAAAAAGTAATTGGA	43	-	62-105	chr20	52223308	52223350	43	1
chr2	40860308	chr2_40860308	chr2_40860308_2	660	659	-	1993-01-01	93	AAAAAAGAATTTATTTTTTTTTTTTTTTTTTTTTTTTTTTTGCTATTTGCAGACACATACCCATATTTACCAGGGTAGGATTAGATGATGTTC	54	+	39-93	chr19	31812535	31812588	54	1
chr2	46408413	chr2_46408413	chr2_46408413_1	6573	6572	+	6329-6573	245	AGAAAATGAAAAGAAGTAATATATGCAGCTGGCCATTCCCAATTAAGCAACAGCTCCTTGGTTAGCAGTAGTCTGAACCTGCAGCATTTGGGTTGTTTTTCTGCTGAGCTATTTAAGATGTTCATTAGTTCAAAAAGAAATCAGCAAGCAAGCTGCTAATAAAGGTAGTAAATTTGCTTCTAAAAAAAAAAAAAAAAAAAAAAAAAAAAAAAAAAAAAAAAAAAAAAAAAAGAACTTACACAACT	180	-	1-182	chr8	37324445	37324625	181	1
chr3	7510281	chr3_7510281	chr3_7510281_1	5432	5431	-	1-369	369	CTTTTTTTTTTTTTTTTTTTTTTTTTTTTTTTTTTTTTTTTTCATTTTTTAAAGATTTTATTTATTTGAGAGAGAGAGACAGCATGAGTGAGAGGGAAAGAGAAAGAAAGAAAGAAAGAGAGAGAGAGGATGAGCAGGAAGCAAGGAAGGGCAGAAGGAGGAGGACAAGCAGACTCCCCTCTGAGCAGGGAGTCCTTGGGGGCTTGATCTCAGGACCCTGGGATCACGGTCTAAGCTGAAAACAGACACTTAACCGACTGAACCAGCCAGGCGTCCCTGATTTCATTACTTTCAGTAACTATTCAAAGTCTAGTTCGAAAGAGTGCTTTGTCTAGCAAAAATGACTAATTCTCTTTCGGCCTTGCTGTG	328	-	41-369	chr17	13605322	13605649	328	1
chr3	12572715	chr3_12572715	chr3_12572715_2	6429	6428	-	1-308	308	TTTTTTTTTTTTTGCAAGTTGGCAAATACTTTATTTTAAAGATTATTTATTTATTCATTCATGAGAGACACAGAGAGAGGCAGAGACATAGTCAGAGGGAGGAGCAGGCTCCCTGCAGGGAGCCCAATGTGGGACTCGATCCCTGGACCCTGGGATCATGCCTTAAGCCAAAGGCAGATGCTCAACCCTGAGCCACCCAGGCATCCCGACAAGCACATAATTTAAAGTGCAAACGATTTAACCTATTTCATGTCTATGCCTTTCCGTAGGGAAATAAATGCCATATGACATATGTGGAGGATGTTCCT	293	+	13-308	chr6	39523990	39524284	295	1
chr3	13379998	chr3_13379998	chr3_13379998_1	2032	2031	-	1-513	513	AGGTTTCTTTTTTTTTTTTTTTTTTTTTCAAGATTTCATTTATTCATTCATGAGAGACACAGAGAGAGGGGCAGAGACATAGGCAGAGGGAGAAGCAGGCTCCCTGTGGGGAGCCTGATGTGGGACTCAATCCCAGGACCCTAGGATCACCACCTAAGCCAAAAGCAGATGCTCAACCACTGAGCCACCCAGGCATCCCAACCATTTTCAAATATGTGATTTCCTATAGTTGATAAAATTATAGAGAAATAAATATAATATACATAATTTATAAAGAATGATGATGAAATAATGTAACTAAAATTTCAGCAAAAATTTCATAAGGTATATAAGCAAATACTGTCCATCAAGCAAAGTAATTATGTTTTCATTCATATCTTCTGAAATTCCTGTTTTGGA…	492	+	20-513	chr3	41796234	41796726	493	1
chr3	17544675	chr3_17544675	chr3_17544675_3	444	443	-	1992-01-01	92	TATTTTATTTTTTTTGCATTTTAAGAGCTTTTATTTTTAAACCAAAGATTTTTTTTCCCCAAATAAGCTTTACATCTAAATCTTGTTTTTTT	73	+	13-87	chr27	36715472	36715545	74	1
chr3	23017419	chr3_23017419	chr3_23017419_1	6511	6510	+	6332-6511	180	AAAAAAAAAAGAAAAAAAAAATAAAATAAAATAAAATAAAATAAAATAAAATAAAATAAAATAAAATAAATAAAATTTAAAAAACCACGTTTGCTGTCACTGGGCAATTGAAATAATAAACTAATGCCCTGCATCAGAAAAAAAAAAAAAAAAAAAAAAAAAAAAAAAAAAAAGAACAAT	125	+	12-138	chr9	29917428	29917553	126	1
chr3	26566470	chr3_26566470	chr3_26566470_1	6241	6240	+	6185-6241	57	TAAATAAAACATTCTTCCTCTCTATGAAAAAAAAAAAAAAAAAAAAAAAATTTCCTT	55	+	0-57	chr16	4943390	4943739	350	292
chr3	39590190	chr3_39590190	chr3_39590190_1	434	433	-	1987-01-01	87	TCTTGGTTTTGTTTTTTTTTTTTTTTTTTTTTTTTTTGATCTTCAATTTGTTTATTGTCTTAGAATTGGGTCTTGTTTTCCAAATCT	71	+	31929	chr37	9008363	9008451	89	7
chr3	39590190	chr3_39590190	chr3_39590190_1	434	433	-	1987-01-01	87	TCTTGGTTTTGTTTTTTTTTTTTTTTTTTTTTTTTTTGATCTTCAATTTGTTTATTGTCTTAGAATTGGGTCTTGTTTTCCAAATCT	50	-	37-87	chrX	10821006	10821055	50	1
chr3	68182915	chr3_68182915	chr3_68182915_2	6867	6866	+	6313-6867	555	AGGGACTGACAGGAGAGGAAGTAGACTCAGAGTTAGAAAGTCATCTGAATTTATGATCGCACCAATAATCTTCCATACACTCTTGTCTACAAATACAAAAAAAAAAAAAATAAAAAAAAAATAAAAAAAATTTTAAAAAGTTAACTGATATAGTATGACATTCTTCATTGCATCTAATCTTTGAGATTCTACCTCTTGTTGAGTTTTGATGTAATATCAAAGAATGTCTACAATTATTTGAAAAGACTAACAAGCTGCTTCATCCTTTTCAATTACAAGTCTGTTGAGTCCTATTCTCTTCATATACTTCAACCACAACACATCTCGGTAGATTGAAGGCAGCTAGGTAAGAGAATTCAGTTGTCTTACTGGTCTTCTGTTAAGCCACATAGTAAAGAA…	98	-	0-98	chr12	31410044	31410141	98	1
chr3	68922595	chr3_68922595	chr3_68922595_1	1116	1115	-	1-278	278	TGTCTCTTTTTTTTTTTTTGATGATAGAAATAGTCTTTTATTGTGGCACAGCCTGTTAATGACATACCAAATGCCCATTTCTCTCTTTTCTTTATTAAAAGAACTACAAGTTAATAATGAGCAGCAACATGTCCAGGTTACAATTCATATTTTTTATATTACCTTGTACCCAAAGTAGCTAACTTTGGGCCCATTAGATTTATTTATATTTCTACATTTTTTTTTTATTTTTTATTTTTTATTTTTTATTTTTTTTTTTTCATGGGACATATTTATAC	204	+	18-222	chr33	9740669	9740872	204	1
chr3	72419552	chr3_72419552	chr3_72419552_1	4509	4505	+	4284-4509	226	AGAAAAATATGTGAAGTTAGAAAGACAAAGTGGATACCAGGGGATTTATTTTACAACAATTTGTTAGGGTGTTCACTTACATTTTTTAATAGTTTTACATATATTACATAATTTGACAAAACATTTATCCCTTTTCTAAGTCAGCAAAAATATACATTTAATTGGGTAAAGTAATTCTTCAATAAACATTTGTTGAATGAATGTACAAATAAATGAATGATTTCAA	225	-	0-226	chr34	16183844	16184069	226	1
chr3	73940721	chr3_73940721	chr3_73940721_1	6395	6394	+	6317-6395	79	AGAACCTATGGATCATCTTAATAAATATTTTGGCATATTTTCAAAAAAAAAAAAAATAAATAAATAAATAAATAAAAGT	42	+	0-42	chr13	52384263	52384304	42	1
chr3	76787913	chr3_76787913	chr3_76787913_1	6507	6506	-	1-156	156	TTTTTTTTTTTTTTTTTTTTTCATTTTTAAAACTGTATTTATTGTACTTAAATTTTACATCTATTTTAAATTATTAACTTGATTTTATTTTCCTGAATTTTGGCAAAGATAATTCCCCATGAAGTCTAATTCCCCATGAGTCAATTAGCAAAAATA	156	-	0-156	chr34	32308779	32308934	156	1
chr3	76787913	chr3_76787913	chr3_76787913_1	6507	6506	-	1-156	156	TTTTTTTTTTTTTTTTTTTTTCATTTTTAAAACTGTATTTATTGTACTTAAATTTTACATCTATTTTAAATTATTAACTTGATTTTATTTTCCTGAATTTTGGCAAAGATAATTCCCCATGAAGTCTAATTCCCCATGAGTCAATTAGCAAAAATA	137	-	17-156	chr16	26784952	26785090	139	1
chr3	82555735	chr3_82555735	chr3_82555735_4	596	595	+	526-596	71	ATAAATATCATTTTACTATTAAATAAATGAACAGATGGAAAAAAAAAAAAAAAAAAAAAAAAAAGATATAT	38	-	14246	chr32	12034625	12034662	38	1
chr3	88654007	chr3_88654007	chr3_88654007_1	7298	7297	+	6338-7298	961	GGGAATTCTGAGGAACTAGAGAGAAGACAGGACCTATTGAGGGGCACCTACCTTGAAATCTTGGAGTTACCCGACCTTGCAATAAATGTTCACATATTTCTGCATCTTTCTGGTCCTCTGGGTGACCCTGACTGATGTAGATATTTACATAGAGTTGAGATTTTAAAAGTATTCTTAATTGCTATAATTAAGAAAAAATAAAGCTGCACTAATTTGGGGTCTGGAGGGATAGAAGGACAACAGCAAGTCATTAAGTAACTCCAAATGGGAAGAATACAAAGTGTAAAATGAGAAAAATCATTTTTATTTCTATAAAATTTTATTTCTATAAAATGCTTTTGCTTCTTTTCCTACAATTCACAGCTATGTGGCATTTGGAAAATGGTATTAAGAAATGTG…	889	-	0-917	chr23	9728011	9728957	947	29
chr3	88654007	chr3_88654007	chr3_88654007_1	7298	7297	+	6338-7298	961	GGGAATTCTGAGGAACTAGAGAGAAGACAGGACCTATTGAGGGGCACCTACCTTGAAATCTTGGAGTTACCCGACCTTGCAATAAATGTTCACATATTTCTGCATCTTTCTGGTCCTCTGGGTGACCCTGACTGATGTAGATATTTACATAGAGTTGAGATTTTAAAAGTATTCTTAATTGCTATAATTAAGAAAAAATAAAGCTGCACTAATTTGGGGTCTGGAGGGATAGAAGGACAACAGCAAGTCATTAAGTAACTCCAAATGGGAAGAATACAAAGTGTAAAATGAGAAAAATCATTTTTATTTCTATAAAATTTTATTTCTATAAAATGCTTTTGCTTCTTTTCCTACAATTCACAGCTATGTGGCATTTGGAAAATGGTATTAAGAAATGTG…	332	-	0-333	chr15	26417765	26418097	333	1
chr3	88776063	chr3_88776063	chr3_88776063_1	605	604	-	1-151	151	TTTTTTTTTTTTGAATTTTGAAAAATGTATTCAGTTGAGAAACTAGCACATCTATTAAGATACAGTGCAGATGGGGTGCCCAGGTGGCTCAGTGGGTGCCATAAATGATATTGCCGGGTTCAGCTTGCCTACTGTTTGTTAAGGATGTTTC	151	-	0-151	chr5	10236638	10237222	585	433
chr4	1094014	chr4_1094014	chr4_1094014_1	7123	7122	+	6467-7123	657	TGGAGCATAGACATGAGATGCTTAGTACAGTGCTTGTGCTCTGTGGGTGTATGGTAATAAATGGCTGTTATGATCATCTGCCCTTCACATCCACCCCCGGTGTACTATCTGAGGACCTCCAGTACTCTCAGGTCTACAGGAGGTTTTGTGAATTGTGTGTTTGCATGGTGCAGTTTTGCACAGATGGAAGACAAATGCCTCTCAAGAAAGATTATCCCAACACCGAATTCTGGGACCTGACTCTCATCTAGTACCATAGACATTATCCCATAGACCTATCTCAGGAAATAATTTTCCTTTAAAAAATTTCAAAGAGGAGTTTTCTGAAGGTCAGGTCTGAGATGAACTTGGGTATATTTGATGAACCTTCCTTGAACCAGCTAACTAAAAGAATGTATG…	608	+	0-616	chr26	32351806	32352420	615	2
chr4	17065186	chr4_17065186	chr4_17065186_2	3622	3621	-	1-405	405	TTTTCTTTTTTTTTTTTTTTTTTTTTTTTTTTTTTTTTTAAAGTGATTAACAGATGTTTTCTTTATTCATATTCTTAGCTTCGCTATTGTGTGCAATTACAATAGTCAGTATTTTTATGAAATATTGACAATATAACAACAATTGTGACATTATGTTACAAAGACCTCAGAAAAAACTAAGAGCAAAGTACCAATTAAAGTGTAAATCCCTTGGTTTCCAACTTAAATTTATAATTTATTTGTGTATAAAACAAGAATATGAATTCTGAATATAATATGTATATATGTATGAGTATGAAAGATTTTGATAGTTTTTATAGATGACTAGTAGTTTTGATGGTAGGGTAGAAATGTCACTTGTGTTTATCCATATGTGGGTCTGATTGCTTATAAGTCATT…	365	-	39-405	chr12	26745678	26746043	366	1
chr4	46894049	chr4_46894049	chr4_46894049_1	6810	6809	-	1-502	502	TCTTTTTTTTTTTTTTTTTTTTTTTTTTTTTTTTTTTTTTTTTTTTTTTTTTTTTTTTTTTTTTTCAGGATTTTCATTTTTATTTTTTTTTTTTTTTTTTTTTTTTTTTTTTTTTTTTTTTTTTTTTTTTTTTTTTTTTTTTTTTTTTTTTTATTCTTAAAGAAAATTCATTATCATCACCATCAAAATCATATGCCAGACACTGTGCTTAGAGATTTACAGATATTATTTCTAGTCTTTAGAAAAAATTTGCAAATAATGTTAACCCCATTTTATAGATGGGAAAGATTAATGTTTGAAGCTTGTTTGTTAGCTGTTAATGACAATTTTAGCCGAAGTTCGGCTCACTATCAAGCCTGTACTCTCTGTACAATGACACACTTTTAGCTTCTTAAAGTA…	293	-	151-444	chr3	13434556	13434848	293	1
chr4	49853213	chr4_49853213	chr4_49853213_2	3371	3370	+	3235-3371	137	TATTATGTATCTATTAAAAGTCAAGAGCATATATAGCAGTATATATTATTTATAATATATAGTTGTATATTTTATGTGTATAATAAAATATATTACATATGTAAAAAAAAAAAAATAAAAAAAATAAAACTATTCTG	104	+	0-104	chr20	34249675	34249778	104	1
chr4	55142499	chr4_55142499	chr4_55142499_4	667	666	+	499-667	169	AATAAAAATAAAAATAAAACACTGCTAGAGGATTGGGCTCCAGAGGTCTATCCACCAGCCCCATCAGAACTGATTTTTCTGACATCCTGTATCTTCCAAATTCATGTCAAAAAAAAAAAAAAATACACTGTCACTCACCTCTTCCAAAAAAAAACAAAAAAACAAAAAA	132	-	14-147	chr13	8139064	8139195	132	2
chr4	67740717	chr4_67740717	chr4_67740717_1	213	212	-	1933-01-01	33	GTGGAGATGATGAGTATAGGTAGCTAAAGTGAC	33	-	0-33	chr4	67785072	67785104	33	1
chr4	67785103	chr4_67785103	chr4_67785103_3	220	219	+	189-220	32	GTCACTTTAGCTACCTATACTCATCATCTCCA	32	-	0-32	chr4	67740724	67740755	32	1
chr4	70210572	chr4_70210572	chr4_70210572_2	3452	3450	+	3202-3452	251	GAATGAAATGACTTATAAGCAATCAGACCCACATATGGATAAACACAAGTGACATTTCTACCCTACCATCAAAACTACTAGTCATCTATAAAAACTATCAAAATCTTTCATACTCATACATATATACATATTATATTCAGAATTCATATTCTTGTTTTATACACAAATAAATTATAAATTTAAGTTGGAAAAAAAAAAAAAAAAAAAAAAAAAAAAAAAAAAAAAAAAAAAAAAAAAAAAAAAAGAAAAAA	190	+	0-191	chr12	26745678	26745868	191	1
chr4	78402146	chr4_78402146	chr4_78402146_2	512	511	-	1955-01-01	55	TTTTTTCTTTTTTTTTTTTTTTTTGTGGTCTAGGGATGGATATTGGTTTATTTTG	32	+	23-55	chr34	1432685	1432716	32	1
chr5	10436447	chr5_10436447	chr5_10436447_2	3217	3216	+	3097-3217	121	GTTTGTGGTACCTAATACTGTATTCCACTGGATCTTTAGCTTAAAAAAATAAAAAAAAATAAAAAAAATAAAAACTTGAGCTCACTTAAAAAAAAATAAAATAAAAAAAAAATAAAACGGA	88	-	0-88	chr5	78800231	78800318	88	1
chr5	21030955	chr5_21030955	chr5_21030955_1	4093	4092	+	3673-4093	421	TCATTTGGAAGTCTTTGTTTATAATCTGTCAGCAGCTATCATACTAAACATGTATATTTAAGTTATGGAAGTCTGAAGTTTACGTACCTTCTAAAGTCTAAAGAACTTTAGAATATTTTAATTGCTTTAACTCTTCTTGAGTTATGCTATTCTATATAGTATATCCACATTTATTTCTTCATTTTCATCTCTTTGAGATGATGGTAGATCCACATTCAGATATAAGAAATATGCAAATATACTCTTTACTCAGTTTCTCCTAATGGTAACATCTTTCAAAACTATAATATCACTGGGCTCCCTGCATGGAGCCTGTTTCTCTTCCTTCTATGTCCCTGCCTCTCTCTCTGTATTTCTTGTGAATAAAGAAATAAAAGCTTTAAAAAAAAAAAAAAAAAA…	388	+	0-388	chr28	35446596	35446983	388	1
chr5	21420087	chr5_21420087	chr5_21420087_1	1467	1466	+	1292-1467	176	TAATAAATGTTTTAAAAACTGGGCATTTACTAATATAGAAATAGGCAGAAGGATGTAACAGGATAGATCCACGTGTATGTAAAAATCTATATGACAAAGGTTGCATTTTAAGAAATAAATCAATAAACAATGTTGACATTAAAAAAAAAAAAAAAAAAAAAAAAAAAAAAAATAAA	141	+	0-141	chrX	91585333	91585473	141	1
chr5	27511396	chr5_27511396	chr5_27511396_5	1068	1067	+	995-1068	74	ATATATATATATGTGCAAGGAGCAAATAAAATATCTGAAAAGCAAAAAAAAAAAAAAAAAAAAAAAAAAAGAAA	44	+	0-45	chr15	52324687	52324731	45	1
chr5	29013210	chr5_29013210	chr5_29013210_1	2860	2859	-	1-423	423	TTTTGTTTTTTTTTTTTTTTTTTTTTTTTTTTTTAAAGATTTTATTTATTTATTCATCATAGTTACACAGAGAGAGACAGAGAGGCAGAGACACAGGCAGAGGGAGAAGCAGGCTCCATGCAGGGAGCCCGATGTGGGATTCGATCCCAGGTCTCCAGGATCGTGCCCCGGGCCAAAGGCAGGCGCCAAACCACTGCGCCACCCAGGGATCTCTGTTCCAGACTTTTATGAGTACTCTTTTTTTTTTTTCCCCCAAGATTTTATTTATTTATTCATGAGAGACACAGTGAGAGAGGCAGAGACACAGGCAGAGGGAGAAGCAGGTTCCTCGCAGGGAGCCCGATGTGGGGCTCGATCCTGGACTCCAGGATCACAGCCTGAGCTGAAGGCAGATGCTCA…	215	+	24-239	chrX	108242574	108242788	215	1
chr5	43453577	chr5_43453577	chr5_43453577_1	1217	1216	-	1-150	150	TGTTTCTTTTTTTTTTTTTTTTTTTTTTTTTTTTTTTTAGAAGTGATTCATTTGAGCAGCCCTGGTGGCCTAGCAGTTTATTTTTTTTTTTTTTTTTTTTTTTTTTTTTTTTTTTTTTTTTTAGTTTTTTTTTTTTTTTTTTTTTTTTTT	34	+	45-80	chr29	30509258	30509295	38	2
chr5	43453577	chr5_43453577	chr5_43453577_1	1217	1216	-	1-150	150	TGTTTCTTTTTTTTTTTTTTTTTTTTTTTTTTTTTTTTAGAAGTGATTCATTTGAGCAGCCCTGGTGGCCTAGCAGTTTATTTTTTTTTTTTTTTTTTTTTTTTTTTTTTTTTTTTTTTTTTAGTTTTTTTTTTTTTTTTTTTTTTTTTT	42	-	37-80	chr31	23018243	23018285	43	1
chr5	43903131	chr5_43903131	chr5_43903131_1	1509	1508	+	1255-1509	255	GCTGATAGGTTATCTGACATCTTAAAGTCAAATAAATATAATTGTAAGCACTCAATAAACAACTATTCAATACAGAAAAAAAAAAAAAAAAAAAAAAAAAAACATAAAATAAAATAAAATACATAATAAAAAAAGAATTAGGTGATCCTATGTCTAAGCTTGAAACTTCTACACCTTTAAGTATTAAATAATATTTGTAGTTGGCAAAAATAAAAAAAAAAAAAAAAAAAAAAAAAAAAAAAAAAAAAAACATCT	78	+	0-78	chr36	7615800	7615877	78	1
chr5	43903131	chr5_43903131	chr5_43903131_1	1509	1508	+	1255-1509	255	GCTGATAGGTTATCTGACATCTTAAAGTCAAATAAATATAATTGTAAGCACTCAATAAACAACTATTCAATACAGAAAAAAAAAAAAAAAAAAAAAAAAAAACATAAAATAAAATAAAATACATAATAAAAAAAGAATTAGGTGATCCTATGTCTAAGCTTGAAACTTCTACACCTTTAAGTATTAAATAATATTTGTAGTTGGCAAAAATAAAAAAAAAAAAAAAAAAAAAAAAAAAAAAAAAAAAAAACATCT	109	+	103-212	chr1	65676727	65676835	109	1
chr5	44110189	chr5_44110189	chr5_44110189_2	2737	2736	-	1-151	151	TTTATTTATTTTTTTTTTTTTTTTGTTTTTTTTTGTTTTTTTTGCTGTATCCATATTTTATTTTCTCACCAAAATTTCTTATGAGTGGTCATTAATATTTAGGATAGGTAAGATTTTTTAGTTTGCTTTGGGGTCATTACTCCAAGGTTTA	109	-	42-151	chr11	49107051	49107159	109	1
chr5	74246189	chr5_74246189	chr5_74246189_1	3202	3200	-	1-354	354	CCACAGCACAGTTCTTTTTTTTTTTTTTTTTTTTTTTTTTTTTTTATTTTTATTTTTTTTTTTTTTTTGACTTTAAGGTTCTAACTTTAAAGTAAATTGGAAGATGGTCATTATACAGATTACAAACCGAGCAGATTATGCAGGAAATGTGATGAGTCAGAATCACATACATTCACCTTTTTTGTTTGTTTAATATGGGGCATTCAGTGGAGATATCAAGCATGCAGCTAGAATTTGTAGTTCTGGAAAAACCTTAGAGATGCAGCATTGGGAAGAATTAGCTTATAGGTAGAAATTGAAGCCATAAATATGAATGAAATTTTCCAGGAAGACAATGTAAAAGATGTCCAAAAT	288	-	66-354	chrX	98402736	98403023	288	1
chr6	1913974	chr6_1913974	chr6_1913974_1	6386	6385	-	1972-01-01	72	TTTTTTTTTTTTTTTTTTTTTTTTTTTTTTTTTTTTTTGTAGATAGAGGGGCTTTATTCAGGAAGCTTATTC	37	-	35-72	chr29	11400616	11400652	37	1
chr6	9769626	chr6_9769626	chr6_9769626_1	7294	7293	-	1-678	678	TTTTTTTTTTTTTTTTTTTGCAGAGTTTTAAACTTTATTAAGTGAACGGCTAAAGTCATTCTACCATTGGAGGTAAAAAGACAAATATTATCATTACCAACCATTAAATTAAGTTACTGCAGAACATCCCATCCATTACTAATAGACTCTTTCGTCAAAAGCTAATGGAATTTGGATATTCGTTTTCTATTAATGTCAAAGGTAAAGCAATTTTCTCTAATGAGTTTAGAAACTTGCTCACCAACACCGCAGTCCTATGTACAGAAGGTTTTATGGAGTTTTGCATCAAAAGGAAAATAACTTGCAATTGTGGCATTTCCGTGTTTCTCTCCCAGACGCTAGAGCCTCATTTCTTATACTCTGTTATCCTACTCATGGAAATCCAGCTCTGACACCCTA…	662	+	15-678	chrX	4853793	4854455	663	1
chr6	23484873	chr6_23484873	chr6_23484873_1	6488	6487	+	6314-6488	175	TCCATAGGATGGATTCAATAAATGCACTACAGAGAAACATTTTTGACATAGGAAAATATTAATATTACTAAGTGAAAAATAGATTGCAAAACAATAAATATAATCCTTTTGTTTAAAAAAATTGCTAAATAAATATTTATGTGCTTTTAAAAAAAAAAATAATAAAAAAAAAATA	148	+	0-151	chr28	12046521	12046671	151	1
chr6	27513995	chr6_27513995	chr6_27513995_1	693	692	+	567-693	127	AAAAAAAAAAAAAAATCCCGCTGTGCTGCGGGAGATTCCCATTGGCCTTCACGGAGGGGGAGGAGCCAGAAACCAAAAAAAAAAAAAAAAAAAAAAAAAAAAAAAAAAAAAAAAAAAAAAAAAAATA	63	-	13-76	chr18	54253770	54253832	63	1
chr6	47287743	chr6_47287743	chr6_47287743_1	6453	6452	-	1-156	156	CATTTATTTTTTTTTTTTTTTTTGGGTTTTTAAAAAATATTTTATTTAAATTCAACTTGTCAACATACACTATAACACCCATAGACTGGATTTTAATCCTAGGTCTCCTATTTATAAGCTTTGTGACTTTAGGCAAACTCTATGACCTCTCTAATT	72	+	29618	chr14	20174477	20174575	99	19
chr6	47287743	chr6_47287743	chr6_47287743_1	6453	6452	-	1-156	156	CATTTATTTTTTTTTTTTTTTTTGGGTTTTTAAAAAATATTTTATTTAAATTCAACTTGTCAACATACACTATAACACCCATAGACTGGATTTTAATCCTAGGTCTCCTATTTATAAGCTTTGTGACTTTAGGCAAACTCTATGACCTCTCTAATT	47	-	26-81	chr19	44839411	44839461	51	5
chr6	47287743	chr6_47287743	chr6_47287743_1	6453	6452	-	1-156	156	CATTTATTTTTTTTTTTTTTTTTGGGTTTTTAAAAAATATTTTATTTAAATTCAACTTGTCAACATACACTATAACACCCATAGACTGGATTTTAATCCTAGGTCTCCTATTTATAAGCTTTGTGACTTTAGGCAAACTCTATGACCTCTCTAATT	133	-	22-156	chr10	36511946	36512079	134	1
chr6	48501058	chr6_48501058	chr6_48501058_1	4248	4247	-	1-706	706	TTTTTTTTTTTTTTTTTTTTTGCTTTCTTTTTTAACTTTTTATTATACAAATTTTCAGACATAGAACTGAAAACAAATCTACTAAATACCCATGACTGGCTATAACATCCTGCCCTTCCTGCTTCCTGTTTTTTTTTCTGCCCATCTCTTACCATGTGCAGTACTGATGATACTTTATACAAAATTATTTTAGTATTTTTAAAAAGATTTTACTTATTTATCCATGAGAGACACAGAGACAGAGGCAGAAACATAGGCAGAGGGAGAAGCAGGATCCCTGTGGGGAGCCCGATGTGGGACCCGATCCTTGGACCCCGGGATCACAACCTGAGCCAAAGGCAGACACTCAACCACTGAACCACCCAGGCATCCGATAGATTGTATTTTTAAGGAATTTAT…	682	+	17-706	chr28	30827740	30828428	689	1
chr6	53153578	chr6_53153578	chr6_53153578_1	640	639	-	1-170	170	TTTTTTTTTTTTTTTTTTTTTTTTTTTTCACATTGCCATCAACTTCCTTTTTTGGAGAGAAGAAAGGAAGCCAATTTTATTTTTTTTTTTTTTTTTTTTTTTTTTTTTTTTTTTTTTTTTATTTTTTTTATTGTGTTTTTTTTTTATTCTTTTTTTTTTTTTTTTTTTTT	51	+	28-79	chr3	13544845	13544895	51	1
chr6	53153578	chr6_53153578	chr6_53153578_1	640	639	-	1-170	170	TTTTTTTTTTTTTTTTTTTTTTTTTTTTCACATTGCCATCAACTTCCTTTTTTGGAGAGAAGAAAGGAAGCCAATTTTATTTTTTTTTTTTTTTTTTTTTTTTTTTTTTTTTTTTTTTTTATTTTTTTTATTGTGTTTTTTTTTTATTCTTTTTTTTTTTTTTTTTTTTT	37	-	32-69	chr3	13496990	13497026	37	1
chr6	58673461	chr6_58673461	chr6_58673461_1	4686	4684	-	1976-01-01	76	CCTGTTGGTCTTTTTTTTTTTTTTTTTTTTTTTTTTTGTATATATGCTTCATATATTTTGTAAGTTTATAACATAG	43	+	33-76	chr1	25360922	25360964	43	1
chr6	62363288	chr6_62363288	chr6_62363288_1	6685	6674	+	6315-6685	371	AAAAAAAAAAAACAAATCTTAACTGTGTGACCTTAGACAGGTCACTCAATCTCTCTAGACCAAACTTCTTCCCTTGCAAAACGGGGATATTAGTAACACACGCCTTCCAGGATTGCTGTGAGTATTAATAAGCTAATTTGTATAAAGTGCATCCTGGTGGATAATAAGATTTTATAAATGAGAGTGACTGTTTTCTTTGTCATCATCATCATCACCACTATTACTGTTAGTACTACATGCCAGGAATCATTTTCAGCATAGGGAACAAGAGTAAATGAAACAAACAAAATCTTGTCTAATAAAATTAATATTCTGAATAAAAAAAAAAAAAAAAAAAAAAAAACAAACAAAAGGCAGTTAATTTTCTGTAA	307	-	12-319	chr21	15447843	15448149	307	1
chr6	66052335	chr6_66052335	chr6_66052335_1	446	445	+	354-446	93	AAAGACCATGATGAGGTACAGGAAGAAATAGAAGTCTGAATAAAGAAGAAAATTTTCTTCTAAAAAAAAAAAAAAAAAAAAAAAGAATAACAT	62	+	0-62	chr8	45921547	45921608	62	1
chr6	69107397	chr6_69107397	chr6_69107397_2	746	745	-	1955-01-01	55	TTCTTTTTTTTTTTTTTTTTTTTTTTTTTCTGTGTGCTGCAAATATTTTTTCTTT	35	-	20-55	chr35	27499639	27499673	35	1
chr7	5479253	chr7_5479253	chr7_5479253_2	6412	6411	-	1-103	103	TTTTTTTTTTTTTTTCATTTTGTTCATTACATGTATTTTTATTCTTTTAAAATATATATGATGCTCTTTTTTTCAAATTATGTATGTACTTTAAAAGGTCAAG	89	-	14-103	chr3	83675751	83675839	89	1
chr7	7654350	chr7_7654350	chr7_7654350_1	6548	6547	-	1-205	205	ATTTTTTTTTTTTTTTTTTTTTTTTTTTTTTTTTTTTTTTTTTTTGTTTGTGTTCATTCATTCTTCACAGTGGCAGGAAATATGGTCCAGATATTTTTCAGATGGAAATGAAGCTCAGAAAGTCTATGGCTTGTCAAATGTCACATATGGTAACATGACTGATGTACTTGGGATTTCATTCTAGGCTATTTACTTTGGCTTCTGT	162	-	43-205	chr12	55074613	55074774	162	1
chr7	8795016	chr7_8795016	chr7_8795016_2	380	379	-	1982-01-01	82	TGAATTGTTGAATTTTTTTTTTTTTTTTTTTTTTTTTTTTAGTGCACAAAAGTTTATTTGGTGCTATTTGGATTGCAACAAC	43	+	39-82	chrX	88717431	88717473	43	1
chr7	21817472	chr7_21817472	chr7_21817472_1	6855	6854	-	1-488	488	TTTTTTTTTTTTTTTTTTTTTTTTTTTTTTCTCAATAAAAAATGGCAAAATATTTAATATTTAAACAAATTTTATCAAAGAAAATCTCTTATGTAGTGATAAGAATTTAATCAATTTAGCAGGACACTTTATCTAGGAGTTTTCAGATTGTTTCAATTACACTTCTAGCATTAGTATCTAAAACATAAATATAATTTTACTTATGTTTTTATTGGACTTCATAAAAGAAAGATGAGACAAATGGACTGGTCTTCAAGTAGATAGCTTGTTTTAAAAATAAAAGAGCGGTATGTATCATTAGTTAATTGGAGCTTACTCAGTTTTTAATTTATATAAAAGATCTGTAACTAGTAAGCATTTTGGAGACCATAGTAGTTGGGGAAAATAAAACTAAACCAA…	452	-	30-488	chr3	79603132	79603585	454	5
chr7	26021535	chr7_26021535	chr7_26021535_3	1603	1602	+	1546-1603	58	TATATAGGTCAGTACTAATCTGCCAGCTGTCCAAAAAAAAAAAAAAAAGAAAAAAAAA	33	-	0-33	chr16	39081250	39081282	33	1
chr7	27637430	chr7_27637430	chr7_27637430_1	6494	6493	-	1-172	172	TTTTTTTTTTTTTTTTTTTTTTTTTTTTTTTTTTTAAATAAGATCATGTGGAGTTTGTTTACTTTTTATTAAAAGATCAAATAATGAAGGTCTGAAAACCAACTCATTATGAGTTTTCTGAAACACATTTTAAATCTAGTATTAGACATCACTAATTTATCTTTTTTTTTTT	150	+	22-172	chrX	31462925	31463381	457	306
chr7	37003058	chr7_37003058	chr7_37003058_0	333	332	-	1964-01-01	64	ATTTTTTTTTTTTTTTGGATTTCAAACCAGTTTGTATCTAATTTAACTGAACTCTTTAATAACG	49	-	15-64	chr1	62162604	62162652	49	1
chr7	37021114	chr7_37021114	chr7_37021114_1	336	335	+	289-336	48	TCAAATAAAATAAAACAAAGACTGTTATAAGAGACAGGGAAGGAAACA	48	-	0-48	chr7	35587797	35587844	48	1
chr7	37424686	chr7_37424686	chr7_37424686_1	6482	6481	-	1-147	147	GATTTTATTTTTTTTTTTTTTTTTTTTTTTTTTTTTTTTTTTTGCCAAGCTAAGCAGAATTATTTTATTTTTCATTTAGAAAATCACTGAATAGCACTAAACCATTTGTTCCATAATTTTGTATTAGGCTTTTTTTGTTTTTTTTTT	99	+	39-138	chr22	34293362	34293460	99	1
chr7	39574515	chr7_39574515	chr7_39574515_1	7075	7074	+	6354-7075	722	TTCCTACTGTTTAAGCTAGTGGTGTTTATGGCTTATTACTTTAAGAAAGCAGTCTGAGGGATCCCTGGGTGGCGCAGCGGTTTGGCGCCTGCCTTTGGCCCAGGGCGGGATCCTGGAGACCTGGGATCGAATCGCACATCAGGCTCCCGGTGCATGGAGCCTGCTTCTCCCTCTGCCTCTCTCTCTCTCTCTCTCTCTCTCTCTCTGTGACTATCATAAATAAATAAATAAATAAAAAATTAAAAAAAAAAAAAAAAAAAAAGAAAGCAGTCTGAGCCCTTTAAAATAGTCTAAACAGATACTGACATTGGTTTATGATCTCATGAGGAGCCTTTTCGAGTGCCCATTTCATAATATTCCTTTATAATCTACACCTACCTGACAGGCCAAAGATTGCAT…	222	+	31-278	chrY_unplaced_NW_024010443.1	372858	373118	261	13
chr7	39574515	chr7_39574515	chr7_39574515_1	7075	7074	+	6354-7075	722	TTCCTACTGTTTAAGCTAGTGGTGTTTATGGCTTATTACTTTAAGAAAGCAGTCTGAGGGATCCCTGGGTGGCGCAGCGGTTTGGCGCCTGCCTTTGGCCCAGGGCGGGATCCTGGAGACCTGGGATCGAATCGCACATCAGGCTCCCGGTGCATGGAGCCTGCTTCTCCCTCTGCCTCTCTCTCTCTCTCTCTCTCTCTCTCTCTGTGACTATCATAAATAAATAAATAAATAAAAAATTAAAAAAAAAAAAAAAAAAAAAGAAAGCAGTCTGAGCCCTTTAAAATAGTCTAAACAGATACTGACATTGGTTTATGATCTCATGAGGAGCCTTTTCGAGTGCCCATTTCATAATATTCCTTTATAATCTACACCTACCTGACAGGCCAAAGATTGCAT…	486	+	134-695	chr12	41458229	41459017	789	227
chr7	39574515	chr7_39574515	chr7_39574515_1	7075	7074	+	6354-7075	722	TTCCTACTGTTTAAGCTAGTGGTGTTTATGGCTTATTACTTTAAGAAAGCAGTCTGAGGGATCCCTGGGTGGCGCAGCGGTTTGGCGCCTGCCTTTGGCCCAGGGCGGGATCCTGGAGACCTGGGATCGAATCGCACATCAGGCTCCCGGTGCATGGAGCCTGCTTCTCCCTCTGCCTCTCTCTCTCTCTCTCTCTCTCTCTCTCTGTGACTATCATAAATAAATAAATAAATAAAAAATTAAAAAAAAAAAAAAAAAAAAAGAAAGCAGTCTGAGCCCTTTAAAATAGTCTAAACAGATACTGACATTGGTTTATGATCTCATGAGGAGCCTTTTCGAGTGCCCATTTCATAATATTCCTTTATAATCTACACCTACCTGACAGGCCAAAGATTGCAT…	32	+	15615	chr12	41458551	41458582	32	1
chr7	46655158	chr7_46655158	chr7_46655158_1	1404	1403	-	1-113	113	ATTTTATTTTTTTATTTTATTTTATTTTTTTTTTTTTTGGAATCATTCAAAGAAATTAAAATCAACCTTTATTTTATTTTTTTTTTATTTTATTTTATTTTATTTTTTTTATT	35	+	36-71	chr9	51137472	51137506	35	1
chr7	52001459	chr7_52001459	chr7_52001459_1	6623	6622	+	6338-6623	286	GTGCAAGGATCAAGGGATGTCAAATGTCAATGGATATAGGAAGACAGTATAATATTCCTAAAATAGTAAAGGGAGACAATTTTGAGCCAATAATTTGATATATACCTTAATTATAACTTAAATGGGTAGCATAACAACAACAGCAGCAGCAACAACAACAACAACAACAAAAATCCAAGACATACAAGGCCTTAGAAAATGTGCCATACAGAGACTTGAACTGGAAATATTTGGAAATAAACACTCAAATAATAAGAAAAAAAAAAAAAAAAAAAAAAATATGATT	260	+	0-260	chr13	53132007	53132266	260	1
chr7	56119326	chr7_56119326	chr7_56119326_1	6376	6375	+	6301-6376	76	GTAAGGCAAAGTAGGTGCTTAATAAATGTTAATTAATGAATATTATTGCTTTTAAAAAAAAATAAAATAAACTTCA	60	-	0-61	chr36	5965274	5965335	62	0
chr7	66354210	chr7_66354210	chr7_66354210_1	1957	1956	+	1436-1957	522	AAAAAAAGACAAAATGATGGTCACAACATTATTGTAATGAATTTTCTTCATGCACTTTGAAGTAGACTTGAGACATCTTACAAAACAAAAGATAAGACAGACTATATATATAAAACGATAGTCATAAGAAAGAGTCAGAAGGATGGAAATTTCCAGTCTGTTATGCTGAAATAATTAACACAGTTAGAAATGTCTCTTTGTCTTGAATTTTTTGGAAACTAAATAAAAACTGGTATATTTGCTATGTTACAATTTTTTCAGTAGGAATAGAATAAATACATGTATATTAATCAACAAAGACAAATGTTTTCTTGGAACTAAGCTGAAAAAGTTTGTGTACGTTTGCATATGAGCAAGATTGGGCTATATTGGGCAATTAGTTTCTAAAATGCTATCCTT…	479	-	9-489	chr1	44124849	44125328	480	1
chr7	71386300	chr7_71386300	chr7_71386300_1	374	373	+	299-374	76	AATAAAAAAACAAATTAGAATACACACTAGAAGATTAAATTTAAAGATGGCTACACTCAAAAAAAAAAAAAAATAA	60	+	0-60	chr32	26466231	26466488	258	197
chr8	2653435	chr8_2653435	chr8_2653435_1	7547	7546	+	6330-7547	1218	ATATGTTTTAAAATATACCCGTTATACTTCCAACATCCAAATTTATATGCTGAAGCCCTAATTCCCAAAATAGCTATATTTAAGAGGGGATCTCTAAGGACATTATTAAGGCAAAATGAGGTCATAAGAGTGGGGCTCTTATCTGATAGGATTAGTGTCCTTATAAGAAGAGACACCAGAGAGCTCCTTTGCACTCTCTGCACACACAGGGAGGAAGGCATGTGGGGACAGAGCAAGAAGGCAGCGATCTACACGCCAGGAAGAGAGCTCTCACCGGGAACAGAATTGACTGACACTTTGATATGACACTTGCGGCCTGCAAAACTGTGAGAAATAAATTTCTATTATTTAAGCCCACCAGTCTGTGATATTTTGTTGTGGCAGCCCGAGCTAATACAA…	1188	+	0-1200	chr29	27819820	27821023	1204	3
chr8	6753150	chr8_6753150	chr8_6753150_1	6404	6403	-	1-237	237	TTATTTTTTTTTTTTTTTTTTTTCTAGATATAATGCAAATTTAATTTTCTCTAGATATTTAGTAACATCTTTCACTATTTTTCTTTTCAATTTTGTTTTGTTCTTTCAGTTAATTATATTACTGCCTTATGGGGCACCTGGGTGTCTCAGTTGGATAAGCCTCCCACTCTTTTTTTTTTTTTTTTTCCTTTTTTTCTTTTTTTTTTCTTTTTTTTTTTTTATTTTTATTTTTTTTTA	230	-	3-236	chrX	121289080	121289317	238	4
chr8	6753150	chr8_6753150	chr8_6753150_1	6404	6403	-	1-237	237	TTATTTTTTTTTTTTTTTTTTTTCTAGATATAATGCAAATTTAATTTTCTCTAGATATTTAGTAACATCTTTCACTATTTTTCTTTTCAATTTTGTTTTGTTCTTTCAGTTAATTATATTACTGCCTTATGGGGCACCTGGGTGTCTCAGTTGGATAAGCCTCCCACTCTTTTTTTTTTTTTTTTTCCTTTTTTTCTTTTTTTTTTCTTTTTTTTTTTTTATTTTTATTTTTTTTTA	148	-	23-171	chr8	13666222	13666369	148	1
chr8	6753150	chr8_6753150	chr8_6753150_1	6404	6403	-	1-237	237	TTATTTTTTTTTTTTTTTTTTTTCTAGATATAATGCAAATTTAATTTTCTCTAGATATTTAGTAACATCTTTCACTATTTTTCTTTTCAATTTTGTTTTGTTCTTTCAGTTAATTATATTACTGCCTTATGGGGCACCTGGGTGTCTCAGTTGGATAAGCCTCCCACTCTTTTTTTTTTTTTTTTTCCTTTTTTTCTTTTTTTTTTCTTTTTTTTTTTTTATTTTTATTTTTTTTTA	203	-	23-237	chr13	22525307	22525535	229	14
chr8	9386051	chr8_9386051	chr8_9386051_1	3470	3469	+	3072-3470	399	GAATGAAATGACTTATAAGCAATCAGACCCACATATGGATAAACACAAGTGACATTTCTACCCTACCATCAAAACTACTAGTCATCTATAAAAACTATCAAAATCTTTCATACTCATACATATATACATATTATATTCAGAATTCATATTCTTGTTTTATACACAAATAAATTATAAATTTAAGTTGGAAACCAAGGGATTTACACTTTAATTGGTACTTTGCTCTTAGTTTTTTCTGAGGTCTTTGTAACATAATGTCACAATTGTTGTTATATTGTCAATATTTCATAAAAATACTGACTATTGTAATTGCACACAATAGCGAAGCTAAGAATATGAATAAAGAAAACATCTGTTAATCACTTTCATAAAAAAAAAAAAAAAAAAAAAAAAAAGAAA	371	+	0-372	chr12	26745678	26746049	372	1
chr8	12182823	chr8_12182823	chr8_12182823_1	3632	3631	-	1-564	564	ACTTTATTTTTTTTTTTTTTTTTTTTTTTTTTTTTTTTTTTTTTTTTTTTTAGATTACAATCCACTCTATGTATTAACAGAATATGACACGAATGGTACATCCTGGGGGAAGCAGGGACCTCCTCCTAGTTCCATCACGAAAAGTCCCACCTCAATGGAACCATAACATGGCATAAAGAAAAAAAAAACCAACTACTCCTTTTAGAAACCGATTTGGACATTTCTGGAGAAAATTATTTAAGCACTACATGGATTTCACCAAAAGAAAATGTGCTGTGTTTTTCAAGTTCAGAGAGCACCGATGCTAATGACCTGTCATAATATCCAGCATGGCAACAATATGTCGTTGCTGTTTTACAAAGAACAAACATGTATGGAAAGGACTATAACCCAGTATTT…	511	-	50-564	chr1	95589887	95590400	514	1
chr8	26360493	chr8_26360493	chr8_26360493_1	6526	6525	+	6314-6526	213	AATAAAATAAAATAGAAATAAAAAAAAAAAAAAAAAAAAAAAAAAAAAAAAAAAAAATGTAAGAATGTGGATAATAGGTGATTTAATTTTTCTTCTGAGGTTCATAAAATCTTACCTAAACTCTTCATAATGTGATTCACAATAAAATGTATGCTGTTATGATACAGAAAAAAAAAAAAAAAAAAAAAAAAAAAAAAAAGATAGCAATTTCTA	117	-	53-170	chr13	12126387	12126503	117	1
chr8	35413133	chr8_35413133	chr8_35413133_1	6434	6433	-	1-126	126	ATATTTTTTTTTTTTTTTTTTTTTTTTTTAGCATTAGTTAAATAATTTTACTGAGACTTAACGACAGCAGCAGGTGTGCATATCATTATAGATATTTCCATGCCTTCTATATTAAAACTGATGGCA	98	+	28-126	chr1	48577646	48577743	98	1
chr8	45805301	chr8_45805301	chr8_45805301_2	3897	3896	-	1-452	452	TTTTTTTTTTTTTTTTTTTTTTTTATCACATTTGTTTTATTAACACATCTTATAAATTATAATCTTACTTTCTCCAACATCTCTTTTGAGTTCTATCTATATGTCATAAGCTACTTGCTTATTCATACCTATACTTAACATATATTATGAGATTTGTCTCTCTCTGATAAACTACTACCTGTTCACTATCTTGTTTAACATTCTTACAAGCTTCATTACTCCTGTTTGTTCTTCTTTTATAACAGAATTGAATATTTTTGAATAATAAAGCAAACACACATTCCAACAACTTCCTCCATAATTGAAGGACAGGAACTTGTTATAGAGGTAAAAGAGACCTCTGTCACTTTCATTATTCACTTTAGATGACTTTATACATTTTTTTTTTTTTTTTTGGTT…	360	+	23-383	chr22	43730816	43731175	360	1
chr8	67454027	chr8_67454027	chr8_67454027_1	526	525	+	427-526	100	AAATAAATAAATAAATAATAAATAAATAAATAAATAAATAAATAACCAATCTAGGATGCTGTGGTAGGTGGAAAAAAAAAAAAAAAAACACAAAAAGACA	34	-	38-72	chr8	37139939	37139972	34	1
chr8	75820005	chr8_75820005	chr8_75820005_4	1193	1190	-	1-316	316	GTCTCACTTCGACAACAAAACATTGGGTTTGTGTAGATATAAAGTCAGGATATTGGCTTGAGTCAGTGAATTAGTGAGGGACTGACAAGGGTTGTTTACGTTTTGGGTCCTAAGGTCCTTATTCTGGTGCTAAGTATGATTCTGACCTCCAGGTATAGGGATAGGAAAATGCCTATGTAGTTTATTTCTTGCCATCAAGGAGACATAGGAGGCTCAGCCTGTCTCTCCACTGGTTGATTCCCAAGTGACTTTAGTTCACAACAACCCAGGGGACCAGCTGATATATTTGGGGTGTCACAGTTTCTTCTCCTTCAAG	303	+	0-316	chr8	75314603	75314919	317	0
chr8	75820005	chr8_75820005	chr8_75820005_4	1193	1190	-	1-316	316	GTCTCACTTCGACAACAAAACATTGGGTTTGTGTAGATATAAAGTCAGGATATTGGCTTGAGTCAGTGAATTAGTGAGGGACTGACAAGGGTTGTTTACGTTTTGGGTCCTAAGGTCCTTATTCTGGTGCTAAGTATGATTCTGACCTCCAGGTATAGGGATAGGAAAATGCCTATGTAGTTTATTTCTTGCCATCAAGGAGACATAGGAGGCTCAGCCTGTCTCTCCACTGGTTGATTCCCAAGTGACTTTAGTTCACAACAACCCAGGGGACCAGCTGATATATTTGGGGTGTCACAGTTTCTTCTCCTTCAAG	302	+	0-316	chr8	74378570	74378886	317	0
chr8	75820005	chr8_75820005	chr8_75820005_4	1193	1190	-	1-316	316	GTCTCACTTCGACAACAAAACATTGGGTTTGTGTAGATATAAAGTCAGGATATTGGCTTGAGTCAGTGAATTAGTGAGGGACTGACAAGGGTTGTTTACGTTTTGGGTCCTAAGGTCCTTATTCTGGTGCTAAGTATGATTCTGACCTCCAGGTATAGGGATAGGAAAATGCCTATGTAGTTTATTTCTTGCCATCAAGGAGACATAGGAGGCTCAGCCTGTCTCTCCACTGGTTGATTCCCAAGTGACTTTAGTTCACAACAACCCAGGGGACCAGCTGATATATTTGGGGTGTCACAGTTTCTTCTCCTTCAAG	302	+	0-316	chr8	74837829	74838145	317	0
chr8	75820005	chr8_75820005	chr8_75820005_4	1193	1190	-	1-316	316	GTCTCACTTCGACAACAAAACATTGGGTTTGTGTAGATATAAAGTCAGGATATTGGCTTGAGTCAGTGAATTAGTGAGGGACTGACAAGGGTTGTTTACGTTTTGGGTCCTAAGGTCCTTATTCTGGTGCTAAGTATGATTCTGACCTCCAGGTATAGGGATAGGAAAATGCCTATGTAGTTTATTTCTTGCCATCAAGGAGACATAGGAGGCTCAGCCTGTCTCTCCACTGGTTGATTCCCAAGTGACTTTAGTTCACAACAACCCAGGGGACCAGCTGATATATTTGGGGTGTCACAGTTTCTTCTCCTTCAAG	303	+	0-316	chr8	74938234	74938549	316	1
chr8	75820005	chr8_75820005	chr8_75820005_4	1193	1190	-	1-316	316	GTCTCACTTCGACAACAAAACATTGGGTTTGTGTAGATATAAAGTCAGGATATTGGCTTGAGTCAGTGAATTAGTGAGGGACTGACAAGGGTTGTTTACGTTTTGGGTCCTAAGGTCCTTATTCTGGTGCTAAGTATGATTCTGACCTCCAGGTATAGGGATAGGAAAATGCCTATGTAGTTTATTTCTTGCCATCAAGGAGACATAGGAGGCTCAGCCTGTCTCTCCACTGGTTGATTCCCAAGTGACTTTAGTTCACAACAACCCAGGGGACCAGCTGATATATTTGGGGTGTCACAGTTTCTTCTCCTTCAAG	301	+	0-316	chr8	75448604	75448920	317	0
chr8	75820005	chr8_75820005	chr8_75820005_4	1193	1190	-	1-316	316	GTCTCACTTCGACAACAAAACATTGGGTTTGTGTAGATATAAAGTCAGGATATTGGCTTGAGTCAGTGAATTAGTGAGGGACTGACAAGGGTTGTTTACGTTTTGGGTCCTAAGGTCCTTATTCTGGTGCTAAGTATGATTCTGACCTCCAGGTATAGGGATAGGAAAATGCCTATGTAGTTTATTTCTTGCCATCAAGGAGACATAGGAGGCTCAGCCTGTCTCTCCACTGGTTGATTCCCAAGTGACTTTAGTTCACAACAACCCAGGGGACCAGCTGATATATTTGGGGTGTCACAGTTTCTTCTCCTTCAAG	298	+	0-316	chr8	74768545	74768861	317	0
chr8	75820005	chr8_75820005	chr8_75820005_4	1193	1190	-	1-316	316	GTCTCACTTCGACAACAAAACATTGGGTTTGTGTAGATATAAAGTCAGGATATTGGCTTGAGTCAGTGAATTAGTGAGGGACTGACAAGGGTTGTTTACGTTTTGGGTCCTAAGGTCCTTATTCTGGTGCTAAGTATGATTCTGACCTCCAGGTATAGGGATAGGAAAATGCCTATGTAGTTTATTTCTTGCCATCAAGGAGACATAGGAGGCTCAGCCTGTCTCTCCACTGGTTGATTCCCAAGTGACTTTAGTTCACAACAACCCAGGGGACCAGCTGATATATTTGGGGTGTCACAGTTTCTTCTCCTTCAAG	296	+	0-316	chr8	74287580	74287896	317	0
chr8	75820005	chr8_75820005	chr8_75820005_4	1193	1190	-	1-316	316	GTCTCACTTCGACAACAAAACATTGGGTTTGTGTAGATATAAAGTCAGGATATTGGCTTGAGTCAGTGAATTAGTGAGGGACTGACAAGGGTTGTTTACGTTTTGGGTCCTAAGGTCCTTATTCTGGTGCTAAGTATGATTCTGACCTCCAGGTATAGGGATAGGAAAATGCCTATGTAGTTTATTTCTTGCCATCAAGGAGACATAGGAGGCTCAGCCTGTCTCTCCACTGGTTGATTCCCAAGTGACTTTAGTTCACAACAACCCAGGGGACCAGCTGATATATTTGGGGTGTCACAGTTTCTTCTCCTTCAAG	296	+	0-316	chr8	76198555	76198870	316	1
chr9	11415002	chr9_11415002	chr9_11415002_4	6677	6343	-	1-339	339	GAAATGCGTCCATTTCTTCAAGATTGCCTAATTTATTGGTGTATAGCTGCTCATAATATGTTTTTAAAATCGTTTGTATTTCCTTGGTGTTGGTAGTGGTCTCTCCTTTTTCATTCATGATTTTATTAATTTGAGTCTTTTCTCTCTTCTTTTTAATAAGGCTGGCTAATGGTTTATCTATCTTTGTTTGGTGTATTTTTAAATGTGCTTCTCCAGGTATAGATGGAAAGTTTTTCCTTTGTGGTGTTTTAATAGGTAAATTTTGAGGCAGACACATCACCTCACATGGAAAAATATCCTTAATCAGCACCAACTCCTCACCAAGAGTTTAGAAGTACA	199	+	0-297	chr31	13858787	13859294	508	210
chr9	11415002	chr9_11415002	chr9_11415002_4	6677	6343	-	1-339	339	GAAATGCGTCCATTTCTTCAAGATTGCCTAATTTATTGGTGTATAGCTGCTCATAATATGTTTTTAAAATCGTTTGTATTTCCTTGGTGTTGGTAGTGGTCTCTCCTTTTTCATTCATGATTTTATTAATTTGAGTCTTTTCTCTCTTCTTTTTAATAAGGCTGGCTAATGGTTTATCTATCTTTGTTTGGTGTATTTTTAAATGTGCTTCTCCAGGTATAGATGGAAAGTTTTTCCTTTGTGGTGTTTTAATAGGTAAATTTTGAGGCAGACACATCACCTCACATGGAAAAATATCCTTAATCAGCACCAACTCCTCACCAAGAGTTTAGAAGTACA	201	+	0-299	chr24	1086134	1086740	607	307
chr9	11415002	chr9_11415002	chr9_11415002_4	6677	6343	-	1-339	339	GAAATGCGTCCATTTCTTCAAGATTGCCTAATTTATTGGTGTATAGCTGCTCATAATATGTTTTTAAAATCGTTTGTATTTCCTTGGTGTTGGTAGTGGTCTCTCCTTTTTCATTCATGATTTTATTAATTTGAGTCTTTTCTCTCTTCTTTTTAATAAGGCTGGCTAATGGTTTATCTATCTTTGTTTGGTGTATTTTTAAATGTGCTTCTCCAGGTATAGATGGAAAGTTTTTCCTTTGTGGTGTTTTAATAGGTAAATTTTGAGGCAGACACATCACCTCACATGGAAAAATATCCTTAATCAGCACCAACTCCTCACCAAGAGTTTAGAAGTACA	202	-	0-297	chr6	27213446	27213895	450	152
chr9	11415002	chr9_11415002	chr9_11415002_4	6677	6343	-	1-339	339	GAAATGCGTCCATTTCTTCAAGATTGCCTAATTTATTGGTGTATAGCTGCTCATAATATGTTTTTAAAATCGTTTGTATTTCCTTGGTGTTGGTAGTGGTCTCTCCTTTTTCATTCATGATTTTATTAATTTGAGTCTTTTCTCTCTTCTTTTTAATAAGGCTGGCTAATGGTTTATCTATCTTTGTTTGGTGTATTTTTAAATGTGCTTCTCCAGGTATAGATGGAAAGTTTTTCCTTTGTGGTGTTTTAATAGGTAAATTTTGAGGCAGACACATCACCTCACATGGAAAAATATCCTTAATCAGCACCAACTCCTCACCAAGAGTTTAGAAGTACA	201	-	0-297	chr3	43572065	43572652	588	290
chr9	11415002	chr9_11415002	chr9_11415002_4	6677	6343	-	1-339	339	GAAATGCGTCCATTTCTTCAAGATTGCCTAATTTATTGGTGTATAGCTGCTCATAATATGTTTTTAAAATCGTTTGTATTTCCTTGGTGTTGGTAGTGGTCTCTCCTTTTTCATTCATGATTTTATTAATTTGAGTCTTTTCTCTCTTCTTTTTAATAAGGCTGGCTAATGGTTTATCTATCTTTGTTTGGTGTATTTTTAAATGTGCTTCTCCAGGTATAGATGGAAAGTTTTTCCTTTGTGGTGTTTTAATAGGTAAATTTTGAGGCAGACACATCACCTCACATGGAAAAATATCCTTAATCAGCACCAACTCCTCACCAAGAGTTTAGAAGTACA	202	-	0-297	chr18	38375031	38375489	459	161
chr9	11415002	chr9_11415002	chr9_11415002_4	6677	6343	-	1-339	339	GAAATGCGTCCATTTCTTCAAGATTGCCTAATTTATTGGTGTATAGCTGCTCATAATATGTTTTTAAAATCGTTTGTATTTCCTTGGTGTTGGTAGTGGTCTCTCCTTTTTCATTCATGATTTTATTAATTTGAGTCTTTTCTCTCTTCTTTTTAATAAGGCTGGCTAATGGTTTATCTATCTTTGTTTGGTGTATTTTTAAATGTGCTTCTCCAGGTATAGATGGAAAGTTTTTCCTTTGTGGTGTTTTAATAGGTAAATTTTGAGGCAGACACATCACCTCACATGGAAAAATATCCTTAATCAGCACCAACTCCTCACCAAGAGTTTAGAAGTACA	202	-	0-297	chr14	12714755	12715281	527	229
chr9	21488537	chr9_21488537	chr9_21488537_1	6447	6446	+	6283-6447	165	AAGAAAAATGTGAGACCCAGAGATAAAAATAAAAGTTGTTATCCCATTTCCCATAGGAAACCACTGTTAACATTTTATATATATTCTCCCATTTGTTTTTATCCATGCATATGTAAATATATACATTTAAATTCAATTGGAAAAAAAAAAAAAGTACCAAGAAAA	142	+	1-143	chr14	23494329	23494470	142	1
chr9	21914747	chr9_21914747	chr9_21914747_1	6554	6552	+	6308-6554	247	AAATTCTAAAACAAAATTAGGAAATTGCACTATTATTTTTGATGGTTTTTCTTATTAAAATTATATTATCTATATTTAAAATGTTAACTTTACATGTTGTTCTATTGAACCAAATATACTAATTTTTTTGTGATTTATTGCATTAAAAATAAAATACCCAGTCACAATTTATTTCATCAAGATATCATCAGTAAAAATTTACTTAATACTTTAAAAAAAAAAAAAAAAAAAAAAAAAGAACTGAGGC	214	+	0-214	chr15	23795546	23795759	214	1
chr9	57662816	chr9_57662816	chr9_57662816_2	4809	4808	-	1-126	126	TAATCCTTTTTTTTTTTTTAAATTGTTAGATTTTAATTCATTTAGTTTTTCCATAATACGAATCCATCACATTTTCCTCTTAATAGGACCGTTTTATTTTTTTTTTATTTTTTTTTTTAACTATAC	79	+	17-96	chr4	65906420	65906498	79	1
chr10	13910832	chr10_13910832	chr10_13910832_1	335	334	-	1959-01-01	59	GGTTTTTTTTTTTTTTTTTTTTTTTTGTGAGTAACAATATTCCCTAAAGGTACTTATTA	35	+	24-59	chr23	968548	968582	35	1
chr10	14276229	chr10_14276229	chr10_14276229_1	3134	3133	+	2383-3134	752	ACTGGCGGGTGGAGTGCTTTGACCCCTCATGTTACATTAACATCAGAAGTGTTGACTGACTTCTTCTACGATAAATTATCTATTTCCTTTAGAATATAGGATATGATAAATACAGTTCCTGGTGTCTATATCTTTGATTGCTGTAGGGATAGAAAACTAAAAACAATCCTCATAGTTAGTCTCACAGTGAAGAAGTGAAAGAAGTGAATTCTCTTACTGATTCTAAAACAGAGAATGTCAGGAAATACACATAAACCTGTGGACTCTCTTGGTAGACATGGAAGCACAAACGCCCAGTGTCAGGGGAGAGGTGAGCTTGCATTAGGCAAGAAACACTATGGCTGAGGTCTGTATCTAGCAGGGTAAAGCCCGAAACAGAGGTGGCCATGGGGGGAGACA…	711	+	0-719	chr11	40935729	40936444	716	4
chr10	53961564	chr10_53961564	chr10_53961564_1	6849	6848	-	1-526	526	CTTTTTTTTTTTTTTTTTTTTTTTTTTTTTTTTTTTTTTTTTTTTTTTTTTTATTTTTTTTTTTTTTTTTATGGTTTAAAACATTTTATTGTTAACTACTAAGTTGTATGACTCACTGTAAAACAAAAATTAAATCTTTCTTTACTTTGATTCAGACTCACTCCCTGACTTTTTATTTTTACCAGATAATTAAATAAACAAGATGAAATGAGTAACTTAATTTTGTTAGAAATTAGGGGTAATTTAAGTTTGTGAAACTACTTTTCTGAGATACTGGAATGTTGTCCTCATATCAACCCTATTTAACTTGCTAGTACCTAATTTCTCTTTATCTTTGATATTTATATCAAACATTTATATCAAATTTATATTACAATGTATACACTAATAACAAATAAG…	456	+	69-526	chr31	5320325	5320781	457	1
chr11	4664141	chr11_4664141	chr11_4664141_1	1817	1816	-	1-242	242	TTATAAATATTTTTTTTTTTTTTTTTTTTTGAGTTTTAAGGTTATCTTATTCACCCCCCCCCAATTTCTCTCATGGATTTTAAGGTTGCCTTTTTGATTTTATCAGTTTATTATGTTTTATTGCCTTTAGCATTTTTATACAAAGGACCTCTTGATATCATTTTGTTCAAGTTCTTTTTTTTTTTTTTTTTTTTTTTTTTTTCTGTTTTATTTTATTTATTTTTTTTTCTGATTTTTTTTTT	150	-	28-178	chr7	37095593	37095745	153	2
chr11	7869443	chr11_7869443	chr11_7869443_1	3631	3630	+	3208-3631	424	GAATGAAATGACTTATAAGCAATCAGACCCACATATGGATAAACACAAGTGACATTTCTACCCTACCATCAAAACTACTAGTCATCTATAAAAACTATCAAAATCTTTCATACTCATACATATATACATATTATATTCAGAATTCATATTCTTGTTTTATACACAAATAAATTATAAATTTAAGTTGGAAACCAAGGGATTTACACTTTAATTGGTACTTTGCTCTTAGTTTTTTCTGAGGTCTTTGTAACATAATGTCACAATTGTTGTTATATTGTCAATATTTCATAAAAATACTGACTATTGTAATTGCACACAATAGCGAAGCTAAGAATATGAATAAAGAAAACATCTGTTAATCACTTTCATAAATGATCATTTCAATATTAAATTACAGAA…	402	+	0-403	chr12	26745678	26746080	403	1
chr11	11096260	chr11_11096260	chr11_11096260_0	683	682	-	1-121	121	GATTTTTTTTTTTTAAATATGTGTGTGTTTATTTTTTTTTTATTTTTCCTATAATTCTTTCAGTTGTTTATATATTTTGACATTCCTTTGTCAAATTTGTTTATTATATCTACATGTTTCT	81	+	40-121	chr38	7428651	7428732	82	0
chr11	11157549	chr11_11157549	chr11_11157549_3	1109	1108	+	987-1109	123	GGAATACAGGAGCATATTATAGTTCTATTGTGATCCCAGAATGCATGTTATTTCAATTAAATATAAATATCTTTAAAAAAAAATAATGTGCTAAATAGCAAAAAAATAAAAATAAAATAAATA	75	-	0-76	chr21	32873132	32873207	76	1
chr11	16815675	chr11_16815675	chr11_16815675_7	4329	4328	-	1-109	109	ATATTTTATTTTATTTTTTTTTTTGGTTCATAATTCCAGTTTTAATATAGGAGTTAAAAGATAAAAGCACAAAAACAATTATAAATCTATATTAGTGGGTATACAATAT	96	-	9-109	chrX	44852470	44852568	99	2
chr11	25532238	chr11_25532238	chr11_25532238_3	710	709	+	553-710	158	CATATATTTACATAAAAAAATAAATAAAAAATAAAATGTTAAAAAAAAAGAGCAGAAGATTTTAATCTTAATAAAAGTATAGCATATCAAAAAAAAAAAAAAAAGAATGAGGGCTGCTACTCTGGAAAACTGTGTGGAGGTTCCTCAAAGAGTTAAAA	44	+	45-89	chrX	37555037	37555080	44	1
chr11	31172288	chr11_31172288	chr11_31172288_1	7039	7038	+	6333-7039	707	AAAAAAAAAAAAAAAGTACACCCAACCAATATATACATACAATGGAAATTCATTTTTACTTATCACAGCTATGAAAGTTACAAAACTGAAGTGTAATCTTACCTATTATAATTTTTAAAAAGTTATTGGAACAATAATGCCCAATGGAGGTGGATAATGTGGCAAATTTACATACACTTTTTTTTTCTAGGCCCCTACACAAATTAGACTTTAAAGACACGTATTAAATGCAACTTATCAGAGGAAGAAGATCTAAATGTATAGCAGAAGATGTTATGTGTGTAGAGATCTCGAGGATTGAATACAGGTTATCAACAACATAGTATTTAAAATTAATTTTAAAAATGGTAGGATACTATATGTAATCAACATGAGAGAGTTTCCAAAGAAACTGTGATA…	656	+	14-670	chr2	48833836	48834491	656	1
chr11	43928634	chr11_43928634	chr11_43928634_2	1598	1597	-	1-235	235	CTCAAATCTTTTTTTTTTTTTTTTTTTTTTTTTTTAAATCAGTGTATTTTATAGTGAGATTATATCTTAACAAAACTATGATGAGCTTAAAGATAAATTTCATAGCTTCATAGGTATTACTACATGTAGTTTAATCACTTTCACTGCTATATAATATTCCATTGTTAGACCATACTAGACTTTATTCATTTATTTATTTTTTTTTTATTACATGTAAAACTTCAAGGTTTATTTA	159	+	35-194	chr21	32504686	32504844	159	1
chr11	43928634	chr11_43928634	chr11_43928634_2	1598	1597	-	1-235	235	CTCAAATCTTTTTTTTTTTTTTTTTTTTTTTTTTTAAATCAGTGTATTTTATAGTGAGATTATATCTTAACAAAACTATGATGAGCTTAAAGATAAATTTCATAGCTTCATAGGTATTACTACATGTAGTTTAATCACTTTCACTGCTATATAATATTCCATTGTTAGACCATACTAGACTTTATTCATTTATTTATTTTTTTTTTATTACATGTAAAACTTCAAGGTTTATTTA	51	+	21-231	chr13	49259587	49260080	494	283
chr11	45868110	chr11_45868110	chr11_45868110_1	3688	3687	+	3235-3688	454	GTGTACATATGTTTGGAGTTCAGAAATGAGAGAGAGAGAAAGAGAGAGAGAGAGACAGCAGAAGATAACATTTATGGTGACCTACAGACCAACTAATTATTGTTTTATGAAATGTTGTATGGAAGTGTTTTCTGAAATAATTGTTCTTATTGTCAGGATGAGTACACACTGTGAAAAAACAGACATATGTCAGTAGGCTTTCTAGAAGCCAACAAGCTCTTCTTGTTCTAAACATTTATAACAAATGTCAAGTCCTTAGAAAAACTGTTGGAAATGATCTTTTGTTTTCCTTAGGGTATCAAACTTGATATTTTGGTACAGCTTTCATTACTCTTATAATATTCCCAGTTTCTTTCTATAATCCATCATTTTTGTTTCATGAATCTGCTAAGAATAAGA…	413	+	0-415	chr19	22528770	22529184	415	1
chr11	45868110	chr11_45868110	chr11_45868110_1	3688	3687	+	3235-3688	454	GTGTACATATGTTTGGAGTTCAGAAATGAGAGAGAGAGAAAGAGAGAGAGAGAGACAGCAGAAGATAACATTTATGGTGACCTACAGACCAACTAATTATTGTTTTATGAAATGTTGTATGGAAGTGTTTTCTGAAATAATTGTTCTTATTGTCAGGATGAGTACACACTGTGAAAAAACAGACATATGTCAGTAGGCTTTCTAGAAGCCAACAAGCTCTTCTTGTTCTAAACATTTATAACAAATGTCAAGTCCTTAGAAAAACTGTTGGAAATGATCTTTTGTTTTCCTTAGGGTATCAAACTTGATATTTTGGTACAGCTTTCATTACTCTTATAATATTCCCAGTTTCTTTCTATAATCCATCATTTTTGTTTCATGAATCTGCTAAGAATAAGA…	415	+	0-415	chr1	28464885	28465299	415	1
chr11	45868110	chr11_45868110	chr11_45868110_1	3688	3687	+	3235-3688	454	GTGTACATATGTTTGGAGTTCAGAAATGAGAGAGAGAGAAAGAGAGAGAGAGAGACAGCAGAAGATAACATTTATGGTGACCTACAGACCAACTAATTATTGTTTTATGAAATGTTGTATGGAAGTGTTTTCTGAAATAATTGTTCTTATTGTCAGGATGAGTACACACTGTGAAAAAACAGACATATGTCAGTAGGCTTTCTAGAAGCCAACAAGCTCTTCTTGTTCTAAACATTTATAACAAATGTCAAGTCCTTAGAAAAACTGTTGGAAATGATCTTTTGTTTTCCTTAGGGTATCAAACTTGATATTTTGGTACAGCTTTCATTACTCTTATAATATTCCCAGTTTCTTTCTATAATCCATCATTTTTGTTTCATGAATCTGCTAAGAATAAGA…	414	-	0-415	chr7	59349474	59349891	418	2
chr11	54034811	chr11_54034811	chr11_54034811_1	332	331	-	1952-01-01	52	ATTTTTTTTTTTTTTTCATTGTTTATGTAATCCCATCATGATATCACTTTCC	38	+	14-52	chr8	18094500	18094537	38	1
chr11	58071603	chr11_58071603	chr11_58071603_1	6621	6620	-	1-272	272	ACTCTTTTTTTTTTCTTTTTTTTTTTTTTTTTTTCTTTTTTTTTTAACTTCTTATGCACATTTTTTATTTCAGAAGAGTGATAAATATCTATCTGGAATTTTACCATTACCAAATACAGCATTACAGAGTTTTAGTCATTTAGAGTAATCTCATCCAGCCAGTTTTTTGATAATCAAGTTCCTGTGCACCAAACTCCAGGAAGTAACCTTTTTTGAACACCTGCAATAATATAGCTATGGGTCAAAATGACTAGTTTTACATTGCCAAATAC	230	+	42-272	chrX	94608666	94608895	230	1
chr11	59047343	chr11_59047343	chr11_59047343_1	6964	6963	+	6299-6964	666	CATTAGGTATGTAATGAATGAGACTTTTTAAAAAAAACAATAATACTCTTTCAGAAATTGCTAACTACTTTGTAACTTCATGACTTAACCTGGTAATAAAAAATGTTGTTAAAAGTCTACCTTTTCAAGAAAAATTGAAAGGGAAATATTTTCAGGGAAACAGCAGCTAAGTACATTTAGCACCGGTATACTTTCACAACAGAAATACTGGAAGGATTTGCTTATATAGAGGGAATATGTTCCTAAATGGAAACATTGAAATAGAGGGATAAATTAAGAGCAACTGAAAGTTTAACATGTGAGTTTAAGAATATTGGTCTGTATAGTAACAATAATGTCTTAAGGATTATGCACACGTCTCACTCACTCAGTTTTGCACCTTTGTTTTGTTTCTTAAAT…	646	+	0-651	chr27	40465914	40466562	649	3
chr11	71233939	chr11_71233939	chr11_71233939_1	499	498	+	429-499	71	ATAAAACCATCTTTCAATCAAGAAGCATAAAAAAAAAAAAAAAAAAAAAAAAAAAAAAAAAAAAAAAAAAA	31	+	11689	chr12	61016307	61016337	31	1
chr11	72874799	chr11_72874799	chr11_72874799_3	1563	1562	+	1407-1563	157	TAAAAAGCTTAATACAAAAAAAAAAAAAAAAAAAAAATTATTGCAGGCCTACAATGCCCAGGCATTGTGATGAGCTTTTGGTATAAACAGATCAATAAAATCTTTACCCTGTCTTTATCCTGACAAAAAAAAAAAAAAAAAAAAAAAAAAATATTCT	93	-	30-123	chr13	43999915	44000007	93	1
chr12	2077244	chr12_2077244	chr12_2077244_3	6724	6723	+	6301-6724	424	AGTAATGAAAACTAATAACCTAAAAAAAAAAAAAAAAAAAAAAAAGAAAGCAGAGGATTACAAAGTCTTGCTTTTTGTTTTTGTGTAAATATATCCTAGAATATTTGTTTTAAAATTTTATTATACGCTTAAGGTACTTTTGTCTAATATATTGTGTTCATTTTTTGTGTTTAAGGAAACTTTGGAATTTCATTAAAGAATTTATAAACGTAAAGGAAACAAACAATACCTCTCAAGTGACTGGAAAATGACCTATGAAAATTCACAGCCACCATGTACAGGATGAATATTTGCAGATGTATAAATTAATGAAGATACATCTCAGTTTTTCAGTTTTAATCTCTAATAAAGTTAACATAGTATGTGTAACCTACTCAAGTTATTGGAATAAATACATGT…	362	-	40-404	chr1	53971426	53971791	366	1
chr12	15399915	chr12_15399915	chr12_15399915_1	8972	8971	-	2575-01-01	2575	TTTTTTTTTTTTTTTTTTTTTTTTTTTTTTTTTTTTTTTTTTTTTTTTTTTTTTTTTTTAGGAAATATGTTTTATTGACTTTGTGCTTTACAGAGAATATGAATCTTTGGGATTTTCTTAAATTGCTTTGCGAGCATTATTTTGCCAAAATTATTAAAGTCATAGTTAACAGATGTTTTATCTAAACCACACAAATCAATTCCAAAAGATTATTGGAATTCTATGGCTCCATTTTATATAATATTTGCTAGAGTTTCTTATTCAGGTAAGAGGGATAACTAGATCATGTAGTCTTCTGTAGAATTTATTTTGTTTCTATTTTGATGTATATTGTCTGCACATAGTTTTAAAAAGTAGTCAAAGGCCCCCCCCCCAAAAAAAAACAGTTCCCCCACACTA…	2515	-	55-2575	chr23	41402645	41405162	2518	3
chr12	17433791	chr12_17433791	chr12_17433791_1	6259	6258	+	6206-6259	54	GAAAATGTAGGGTGAAAAATAGAATGAGAGAGAAAAAAAAAAAAAGAAAATTCT	37	+	0-38	chr12	47370275	47370312	38	1
chr12	25619847	chr12_25619847	chr12_25619847_1	6432	6431	-	1-124	124	TTATTTATTTATTTATTTATTTATTTTTTTTTTTTTTGTATAAATATTTGTGTTTAATGAATTTGATGTGGCTCTTAGCTGTATCAATATAGTTTTTATGATCTGGCCTCCTTTATTTTTGCAA	88	+	36-124	chr18	28351722	28351809	88	1
chr12	32888618	chr12_32888618	chr12_32888618_1	7836	7835	-	1-1419	1419	TATTTTTTTTTTTTTTTTTTTTTTTTTTTTTTTTTTTTTTTTTTTTTTTTTTTTTTTTTTAGCCAATAATATCATAATAAGTTTATATGGTGACAGATGGTAACTGCATTTATCATAGAAGCATTTCATAATGTATATAATTGTTGAATCACTATGTTGTACATCTAAAATTAATACATTTTATGTCAATTCTACCTCAATAACACATTAAAAATGTAAGAAGTTAATCACATGTTTTTTAAAAAAACCTTCAAGAAAGTGAGAAAACAAGCAACAGACTGGGAGAAAATATTTGCTAAAGACCTCTCTGATTATAGACTATTACACAAATTGCAGTCTTAAAACTCAATATGAAGAAAATGAACAACTTGATTTAAAAATGGGCAGAAGAGGGGAGCC…	1361	-	57-1418	chr20	11885892	11887252	1361	1
chr12	34466456	chr12_34466456	chr12_34466456_1	476	475	+	404-476	73	TAAAAACTATTCTAAAGCAATGAAAACCACAAATAGCTCTCTTAATAGCTGTGTGTCTATTAGGCAAGTGGAA	33	+	0-33	chr29	22128095	22128127	33	1
chr12	43320812	chr12_43320812	chr12_43320812_2	559	558	+	505-559	55	CCATTATATTTAACATTCATGGTATGTATGTTTTATACAAAAATAAATAAATAAA	55	+	0-55	chr30	25170546	25171058	513	457
chr12	47538372	chr12_47538372	chr12_47538372_4	1679	1678	+	1561-1679	119	CTAAATTAGGCTATTATCAAATATTCTACTCAGTCTTGTTTTAAGATGAGGTAGAAAAATGGATCATAATTAAGACAAAAATAAAACATTTTACTCAAAAAAAAAAAAAGCTGCTTTTT	98	+	0-98	chr3	15208966	15209063	98	1
chr12	56569554	chr12_56569554	chr12_56569554_1	514	513	+	478-514	37	CATCCAAATTAACTATTTCTCTCAAGACAAAAAAAAA	37	-	0-37	chr30	4482862	4483015	154	116
chr12	58710630	chr12_58710630	chr12_58710630_2	6541	6540	-	1-378	378	TTTTTTTTTTTTTAATATATTTTTTATTGGAGTTTGACTTGCCAACATATAGTATATCACCCGGGGCTCATTCTTTCCACTGCCCCCCTCAGTGCCCATCACCCAGTCACCCCATCCCCCGGCCCACCTCCCCTTCCACTACCCCTTGTTCATTTCCCAGAGTTAGGAGTCTCTCACGTTTTGTCACCCTCTCTGATTTTTCCCACTCATTTTCTCTCCTTTCCCCTATAATCCCTACCTTCCAAGCATTATTTTGAATATAATGAACATGTAAAAGATGAAGAGCAAAACCAATGGTGGTAGGCAACTAGAAGTCTCTGCTGCATTACATAAAGCAGACTGAGTTTTATTTTATTTTTTTTTACTTTTAAAGATTTA	348	-	0-349	chr29	41131861	41132236	376	26
chr12	65696115	chr12_65696115	chr12_65696115_2	1324	1323	-	1967-01-01	67	ATCTCTGGAGTTTTTTTTTTTTTTTTTTTTTTTTGACTTATATGCCATGGGTATATCCTTGGATTCT	41	-	25-67	chr29	17699594	17699635	42	1
chr13	14048060	chr13_14048060	chr13_14048060_2	6957	6956	-	1-626	626	ATTTGTTTTTTTTTTTTTTTTTTTTTTTTTTTTTTACATATAATCCTTTTATTGAAGAATTTAATTTTTCCTTTATATAAGCTATCGGAACACAATTGCTTTTTGAACTGAATATATGGATGTCTAATCTTGTCAAAAAATTCAGGGGTAGACTGAATATCTGCTGATAACAACAGCTGAGTGTTGAGGTGGAGCCCATACTATAGAATTTGTTTTAGTGGGCAATGCTTAAGAAGTTTAGGTGTCAAAAAGGTACAACAGCTTTGCCATGGAATAGTTGGACTTTGGCTTGGTCAAGAAGATGCTGAATTTGAAAAAAAAACAAAAAACAAAAAACAATCATCTTATCTGTCCAAAGTCTATGTTTGCACATTGTTAATGTATACTAGAGCCTATGTT…	556	-	32-591	chr28	25741180	25741737	558	2
chr13	14333349	chr13_14333349	chr13_14333349_1	2512	2511	+	2457-2512	56	TTTGAACTTAAGTTTAACAATAAAACAAGTTTTCATGTAAAAAAAAAAAAAATATG	39	+	0-39	chr30	32074440	32074478	39	1
chr13	15379075	chr13_15379075	chr13_15379075_1	6779	6778	-	1-395	395	TCTTTTTTTTTTTTTTTTTTTTTTTTTTTTTTTTAAGTACTTTATATATGTTTATTTACGATTGTCACTAAAACCCCACAATCTTGGGAAATAAATTTAATCACGCCTTCTGCAATCAGCAGCTTCGGCTCAGTTCAACCTGACGGATAACAAAAGGGAGGCCTTGATTCTGGTAGCAACATCAGAGATTAGACATGAAAGGAACCCAAGGTTGTGCCGCTCACGCTTCTCCAGCATAGGCCCAACAGGTGGCAGTTGCAATCCTGCTTGAACATTTCCAGTGATGGGAAGCTTATAGTACCAGCTTATAGTACCCAAGGTCGGGATACAGCCCCGACCTTGTAAAGAACTGAGCCTGGGCTTTCCCAGGGCCACATCCGCATCCCGGTAATTCC	362	-	32-395	chr33	5784690	5785052	363	1
chr13	22519033	chr13_22519033	chr13_22519033_6	6706	6705	+	6281-6706	426	TAAAAAAATAAAAAAATAAAAAAAAAGAAAAAAAGGAAAAAAATAAAAAAAATAAAAAAAAAAAAAGAGTGGGAGGCTTATCCAACTGAGACACCCAGGTGCCCCATAAGGCAGTAATATAATTAACTGAAAGAACAAAACAAAATTGAAAAGAAAAATAGTGAAAGATGTTACTAAATATCTAGAGAAAATTAAATTTGCATTATATCTAGGTTCTGTGATTAATTCTTAAATGTTAACCTTTTAAAAGTACATTTTTAAAAAACTGTTCAAATATAGTGAAATTATAAACTAAAATACTCTTTGTTCAAAACCAAAGTTCCAGTTAATATATCATATGTAACATTAGCACAATAAATAGCTAAAATAATACAAGTACAAAATCACATTTAAAAAAAA…	198	+	0-211	chrX	121289090	121289296	207	5
chr13	22519033	chr13_22519033	chr13_22519033_6	6706	6705	+	6281-6706	426	TAAAAAAATAAAAAAATAAAAAAAAAGAAAAAAAGGAAAAAAATAAAAAAAATAAAAAAAAAAAAAGAGTGGGAGGCTTATCCAACTGAGACACCCAGGTGCCCCATAAGGCAGTAATATAATTAACTGAAAGAACAAAACAAAATTGAAAAGAAAAATAGTGAAAGATGTTACTAAATATCTAGAGAAAATTAAATTTGCATTATATCTAGGTTCTGTGATTAATTCTTAAATGTTAACCTTTTAAAAGTACATTTTTAAAAAACTGTTCAAATATAGTGAAATTATAAACTAAAATACTCTTTGTTCAAAACCAAAGTTCCAGTTAATATATCATATGTAACATTAGCACAATAAATAGCTAAAATAATACAAGTACAAAATCACATTTAAAAAAAA…	328	+	64-392	chr8	13666222	13666553	332	3
chr13	44464762	chr13_44464762	chr13_44464762_1	2689	2688	+	2008-2689	682	TGGGTTAGAAAACCAAGAGGGAATTCCCTGCACATTTTCTGTAATGCTTTTTAATGTTCCTCAGGCCTGATGAGTTTCTAAGACAATGCTTTGCCATTGTCATTTTGGCTGATTGCTTGTTTAAGTGCATTTGACAGTTTAAAAAAATTCCTAATTGGTTTTGTCTCCCTTATATTCCACCTTGCCCCTTCCCAGTTACTGAAAAATAACCATTTTAGTCAGGTTAGACATTGAATTGCTGAGTCTGAGTTTCTTAAGTGTATCTTTTAAATTAAAAACCCCAAGTGTTTATTGCAATGGTTAAATGTAGCCTCTCAGCATCTGGGTGGAAGCTGCCTATTTTTCTTCCCCACATAACCAGGGACCATCTGTGAAATTCATTTTCCAACTAGATAGCTG…	639	+	0-639	chr10	27301603	27302241	639	1
chr13	51796860	chr13_51796860	chr13_51796860_1	6598	6597	-	1-379	379	ATCTTTTTTTTTTTTTTTTTTTTTTTTTTTTTTTTTATGTTATGTGTTTTATTTTATTGCCCTACTACTTCACAGGGGAAATAGATTCAAATGAAATCATCGCTGAGATGTTTTTCACACCACTAGTAATAATAATAAGCTTTATACCTGTGAAGAGATGCTTCATAGGAAACCCTAATTAACTAAGAGACAAAACATCCTGCAGTTCATGATGTTCTTTCTCTCCCCTTCATTAGCACAGGTAACCCAGTGACAAAGAGAAGACTTGTACTTTACAGATGAATAAACCCAAACTCCATTTCAAGCCCTTCTTTTTGTTAAAACACTAAGACCAGAGTGGTGCTCTTGCTCAGTCCCCTAAAGGTCATTCTTATTAATT	342	+	34-379	chr4	58043009	58043353	345	1
chr13	58493944	chr13_58493944	chr13_58493944_2	6611	6610	+	6308-6611	304	CTCAAATTTCAGAGGAGAAAAAAAAAAAAAAAAGAACCAAACTTCTTAAAATTAAACACCCGTGTACAAAAAAAAAAAAAAAGTGAAACTACAGAGAAGGGTCTAAAATTAAAAGGAATAATTTTCTCCCTTCATTCCTTAGACACATTCAACAAATGTTAAGGATTTTTGCCACTTTCTTTCAATTTGGGGGGTAATTATCATTATGACTTTAAATAATTTTCTTATACTGTTATTTCTTGATTTAGTAACATGTTGATTAAATAATGCTAAATCGCTAAAAAAAAAAAAAAGAGATGAAGTA	251	+	31-284	chrX	112758913	112759164	252	2
chr13	58493944	chr13_58493944	chr13_58493944_2	6611	6610	+	6308-6611	304	CTCAAATTTCAGAGGAGAAAAAAAAAAAAAAAAGAACCAAACTTCTTAAAATTAAACACCCGTGTACAAAAAAAAAAAAAAAGTGAAACTACAGAGAAGGGTCTAAAATTAAAAGGAATAATTTTCTCCCTTCATTCCTTAGACACATTCAACAAATGTTAAGGATTTTTGCCACTTTCTTTCAATTTGGGGGGTAATTATCATTATGACTTTAAATAATTTTCTTATACTGTTATTTCTTGATTTAGTAACATGTTGATTAAATAATGCTAAATCGCTAAAAAAAAAAAAAAGAGATGAAGTA	280	+	0-284	chr16	38147217	38147497	281	4
chr13	59580197	chr13_59580197	chr13_59580197_1	6481	6480	+	6203-6481	279	TAAAATAAAATACAATATTATGAAAAAAAAAAAAAAATAAGGCAAAGCTTATCAAAACCATCATTAAAAATAACTGGGGGAAGGGGGTGGGACACCTGGGTGGCTCAGTGGTTGAGTACCTGCCTTTGGCTCAGGGTGTGATCCTGGTGTCTGGGATCAAGTCCCACATCATTGGGCACCCTGCAGGGAGTCTGCTTCTACCTTTGCATGTGTCTGTGCCTCTGTGTCTCTCATGAATAAATAAAAAATCTTAAAAAAAAAAAAAAAAAAAAAAAAAAA	267	-	0-268	chr22	50690454	50690721	268	1
chr14	10473633	chr14_10473633	chr14_10473633_1	6497	6496	-	1-178	178	TTTTTTTTTTTTTTTTTTTTTTTTTTTTTTTTTTTTTTTTTTTTTTTTTTTTTTTTTTTTTTTTTTTTGTTGAGTGAATATTTTTTATTATTTGGGTTTGAGTCCTGCAAAATCCTCCTCTTCTAGAGTACCTTTTTCCTTTTTTTTTTTTTTTTTTTTTTTTTTTTTTTTTTTTTTT	74	+	66-140	chr14	23946236	23946309	74	1
chr14	10890432	chr14_10890432	chr14_10890432_1	3006	3005	+	2830-3006	177	ACAGGAAAAAAAAAAAAAAAAAAAAAAAAAAAGAAGAAAATAAAAGGGGTGTATGTGGATGGGTGGATAGATGAACAGGAAGACCGGTAGAAATACCTGGAGAATCAATGCTTAAGAAATACAATTTAAAAATACTTTAAAAATTAAAAAAAAAAAAAAAAAAAAAAAAAAGGAGGT	112	-	33-145	chr33	502502	502613	112	1
chr14	15466452	chr14_15466452	chr14_15466452_2	450	449	-	1-110	110	ATTATTATTTTTTTTTTCATGTGTCAATCTGTTTATTGTTTTCTTAGGCATTTGTCTTACTGGACAGGAACTGGCAGAAAACCCCTCGGCCCCCTAGGGTCACCTGTTCC	93	-	17-110	chr11	4424314	4424406	93	1
chr14	27758346	chr14_27758346	chr14_27758346_6	6614	6613	-	1964-01-01	64	TTTTTTTTTTTTTTTTTTTTTTTTTTTATCATTGAACACCTTTAAAATGATCAATGGTGAGAAG	37	+	27-64	chr1	8957877	8957913	37	1
chr14	29828418	chr14_29828418	chr14_29828418_1	2902	2901	+	2763-2902	140	AGGGATTACTGTATTTCAGAACAAATCTTTTACTAGTATATTACTTTTTAAGTTCTACATGTATTACTTCCAAAAATAAAAATTAAAAAGAATATATAAAAACAAAAAAAAAAAAAAAAAAAAAAAAAGAATTTAAGTTA	106	+	0-107	chr30	19693822	19693928	107	1
chr14	31418837	chr14_31418837	chr14_31418837_1	3229	3228	-	1-399	399	TAATTAATTGAATTTATTTATTTATTTATTTTTATTTATTTTTTTTTTTTTTAAAGATTTTATTTATTTATTCCTGATAGACAGAGAGAGAGAGAGAGAGAGAGAGGCAGAGACACAGGCAGAGGGAGAAGCAGGTTTCATGCAGGGAGCCAGATGTGGGACTTGACCCTGGGACTCAATCCTGGGGATTCCAGGATCACTCCCTGAGCCAAAGGCAGACGCTTAACCACTGAGCCACCCAGGTGCCCCTAAAATATACTGATTCTTTAATCAATTGGATCATTTATCTTTTTAGGGTTTAAAAGATATGAAAATTTTGATATGATATGATATGATTAATATGAAATTAGGTAATCATATTTACTTAGGTATGTTACCATTAAAGACATCTTATTACCT	358	-	40-399	chr17	58625315	58625681	367	7
chr14	37607209	chr14_37607209	chr14_37607209_2	6685	6683	-	1-377	377	TTCTTTCTTTCTTTCTTTCTTTCTTTCTTTCTTTCTTTCTTGTTTTTTTTTTTTTTCAGATATAGAAAACCATTTTAATGATAATAACCCATCTACAGCTTTATCCCAAATTTCAAAGCTCTTGATGTATTACCTTTACATAAAATATATTTATAGGATTTTTCTTTAAAGTTAGGAACCTTATGAGAGTTCAATAGCTGTTATTATTCCCACTTCAAAACTAACAGAAGGGCCAATTACTAAAGTGCAAAATGCAAGTGTCTTCAAATTTGGAATAAACTTTACTTTTAAAAATATGACATTAAAGTCTACTTTGGCTAGCTTGTTTAGAATCAAAGATATTATTATTATTATTTTTTTTGTGTGTTTTCTTTTTT	292	+	54-346	chr31	10644123	10644414	292	1
chr14	39333032	chr14_39333032	chr14_39333032_1	998	997	-	1-185	185	GTTTTTTTTTTTTTTTTTTTTTTTTTTACCGCCATAAATTAATTTTATTTTTACAAAATCCAGTTAAATATAAGAGACACATTCTAATAATGTGGGGTCTTAATAATTAAGATTTGTCAACTAATAGCAGGAACTAAGGTGTAGACTTATTTAAGGTCTGAGGTCCTGATTTTGTTTTTTTTTTT	152	+	22-174	chr29	34160186	34160337	152	1
chr14	47875209	chr14_47875209	chr14_47875209_1	885	884	+	714-885	172	AATAAAAATAAAAAAAATAAAAAAAAATAAAAAAATAAAGTATACAGATTGAGATAAAAACAAATTAAGCATAAAAAGATATTCATGTATATATGGGGAAATTTAAGCCCTGGCATTGAAAATTTGATTATATTAAAGAAACATTAATTAAAAAAAAAAAAAAAAAAAAAGA	150	-	0-151	chr11	27152936	27153101	166	14
chr14	47875209	chr14_47875209	chr14_47875209_1	885	884	+	714-885	172	AATAAAAATAAAAAAAATAAAAAAAAATAAAAAAATAAAGTATACAGATTGAGATAAAAACAAATTAAGCATAAAAAGATATTCATGTATATATGGGGAAATTTAAGCCCTGGCATTGAAAATTTGATTATATTAAAGAAACATTAATTAAAAAAAAAAAAAAAAAAAAAGA	150	-	0-151	chr10	58425934	58426085	152	0
chr14	52451435	chr14_52451435	chr14_52451435_1	225	224	-	1955-01-01	55	TTTTTTTTTTTTTTTTTCTGTTTCTTAGGATGCAATTGCCTTCTTTCCTTGTTCT	41	+	14-55	chr1	53028893	53028933	41	1
chr14	52451435	chr14_52451435	chr14_52451435_1	225	224	-	1955-01-01	55	TTTTTTTTTTTTTTTTTCTGTTTCTTAGGATGCAATTGCCTTCTTTCCTTGTTCT	54	-	20090	chrX	101453956	101454009	54	1
chr14	52749537	chr14_52749537	chr14_52749537_1	397	396	+	312-397	86	ACTCAATGAAAAATACAAGTGTAAATGGATAACAAAAATATGACTCTTCTTTGTGTAATAAACGGAATTCTCTGGGGAAAAAAAAA	76	-	0-76	chr12	54220988	54221063	76	1
chr15	29251042	chr15_29251042	chr15_29251042_2	6623	6621	+	6324-6623	300	TAAAAAACTAAATAATAAAACATTTTATCAAAATGCCAAAAAAAAAAACCCTCCACCCCACCCAAAACAGAAAACCTCAAGCTGTTAGAGAATCAAAATACACTAAGGGCCCTGGTTAAACAGATAAGGGTATCTGGTTATGGATATCTCAGGAGGAAGGTTTACACTATCCTTCATTTTAAATAATCTTTGCAGAAAGAACCTTCCATTAAAAATTCAATTTGTCAGCCAGTGACAAACAAGGAAAAAATAAAATGGCAATACTGAAAAAAAAAAAAAAAAAAAAAAAAATATAAAAAT	268	+	0-268	chrX	26538897	26539167	271	2
chr15	39914197	chr15_39914197	chr15_39914197_1	6629	6628	-	1-340	340	TTTTTTTTTTTTTTTTTTTTTGTTTTTATGCTTTTATTCCCTCCTACCTTTAGCCTAAAGATGCAGCTGAAGCTACCATAGATGCTGGTGTGACTTTTAATTTCGATTTGTTGTGGATTTTGTTCCCATTTATTATTTACACAAAATTCCTCCACCTGTGAGGAAGCACTGGGTCCTCAGTAATTCTGGGCCAGGCCATCGCTGCAGACACAGTTCAGATAGTCAGATCTATTGAAATTACCAATATCTTTTTTTTTTTTTTTTTTTTTTTTTTTCAAGCTATTGCTTTATTTATTTATTTTTTTTTTTTATTTTTTTATTTATTTATTTTTTTTTTATT	229	+	19-249	chr2	48290910	48291139	230	1
chr15	43106159	chr15_43106159	chr15_43106159_1	3679	3678	-	1-546	546	ATTTTTTTTTTTATTTATTTTTTTTTTTTAAATTCATAAATGAATTTAATAAAAAATCTTTTTAGCATAGAAGAGGTAAAAAAAAAAACAACCAAAAATTTTCATGCCAAAACTTCTTATTCTTAGCAGATTCATGAAACAAAAATGATGGATTATAGAAAGAAACTGGGAATATTATAAGAGTAATGAAAGCTGTACCAAAATATCAAGTTTGATACCCTAAGGAAAACAAAAGATCATTTCCAACAGTTTTTCTAAGGACTTGACATTTGTTATAAATGTTTAGAACAAGAAGAGCTTGTTGGCTTCTAGAAAGCCTACTGACATATGTCTGTTTTTTCACAGTGTGTACTCATCCTGACAATAAGAACAATTATTTCAGAAAACACTTCCATACAA…	485	+	27-513	chr7	59349403	59349895	493	6
chr15	43106159	chr15_43106159	chr15_43106159_1	3679	3678	-	1-546	546	ATTTTTTTTTTTATTTATTTTTTTTTTTTAAATTCATAAATGAATTTAATAAAAAATCTTTTTAGCATAGAAGAGGTAAAAAAAAAAACAACCAAAAATTTTCATGCCAAAACTTCTTATTCTTAGCAGATTCATGAAACAAAAATGATGGATTATAGAAAGAAACTGGGAATATTATAAGAGTAATGAAAGCTGTACCAAAATATCAAGTTTGATACCCTAAGGAAAACAAAAGATCATTTCCAACAGTTTTTCTAAGGACTTGACATTTGTTATAAATGTTTAGAACAAGAAGAGCTTGTTGGCTTCTAGAAAGCCTACTGACATATGTCTGTTTTTTCACAGTGTGTACTCATCCTGACAATAAGAACAATTATTTCAGAAAACACTTCCATACAA…	506	-	27-534	chr19	22528745	22529258	514	6
chr15	43106159	chr15_43106159	chr15_43106159_1	3679	3678	-	1-546	546	ATTTTTTTTTTTATTTATTTTTTTTTTTTAAATTCATAAATGAATTTAATAAAAAATCTTTTTAGCATAGAAGAGGTAAAAAAAAAAACAACCAAAAATTTTCATGCCAAAACTTCTTATTCTTAGCAGATTCATGAAACAAAAATGATGGATTATAGAAAGAAACTGGGAATATTATAAGAGTAATGAAAGCTGTACCAAAATATCAAGTTTGATACCCTAAGGAAAACAAAAGATCATTTCCAACAGTTTTTCTAAGGACTTGACATTTGTTATAAATGTTTAGAACAAGAAGAGCTTGTTGGCTTCTAGAAAGCCTACTGACATATGTCTGTTTTTTCACAGTGTGTACTCATCCTGACAATAAGAACAATTATTTCAGAAAACACTTCCATACAA…	521	-	1-534	chr1	28464860	28465809	950	416
chr15	46039321	chr15_46039321	chr15_46039321_1	6412	6411	+	6270-6412	143	AAAAAAAAAAAAGAAAAGTGAGATGCCAAGAAATTCATGAAGATGATAAAGGTTGTTTAAAGCTGTTTTCAAATATAAAAGTGAAATTGTAAAAAAAAAAAAAAAAAAAAAAAAAAAAAAAAAAAAAAAATACATTTAAAAAT	82	+	34274	chr3	23338637	23338718	82	1
chr15	46815599	chr15_46815599	chr15_46815599_1	599	598	-	1-101	101	TTTTTTTTTTTTTCTTTTTTTTTTTTTTTTGACAATAATTCGAGAAATTTAATTTCTATTGCTGTGAAGCACCAGAATCCTGCTTGAGAGGGTGCTGATGG	73	-	28-101	chr11	21523001	21523073	73	1
chr15	55151598	chr15_55151598	chr15_55151598_2	234	233	+	167-234	68	GTTAAATACTCAATACATTAACAAGAATAAATGTGGAACATTTTAACATTAAAAAAAAAAAAAGAATA	52	-	0-52	chr1	26392316	26392367	52	1
chr16	3130517	chr16_3130517	chr16_3130517_1	6700	6699	-	1-411	411	ATTTTTTATTTTATTTTATTTATTTTTTTTTTTGCTATCAAGATGTTCACTATCAGATATTTATTATACAGCAGCAATTTATATTTTTAATCATTGCCCATTAATAGACACAGTAAAATATTTTTGAATCAGACATTTGGGGTTTGTATGTGCATTAAAATTGTCTTTTGTACTGTAAGTTACTGTTTAATTTGAATATTTTATCAGAACTGTCTCCCTGTGCCTTTATAATATAAAGTTGTTTCTACAACTTTTAATGATCTTAATAAAGAATACTTTAAGAATCACACTTTTCAGACTATCTCTTAACTTCAAATATCCAAATGTTTTTGAATGGAAAGTGAGGTTGTGTAGATAAGTTGTTTTTTCCTTTTGTTTTTTTTTTATTTTTTTATTTTT…	345	+	30-375	chr23	40029742	40030087	346	0
chr16	4937210	chr16_4937210	chr16_4937210_6	6622	6621	+	6299-6622	324	ATAAATAAAACATTCTTCCTCTCTATGAAGGAAGGCTTAATAAATATAGCTCAAGAACATATCCATTAGGAAGGCCTCATATAATTTATAGAATCTAGCAAACAGCTTTATTTTGTGTTTTAAAATAGCTTATCTATGGTTCTGTGATAAATGTGTTGTATTACAAGGAATTATTTATTTGTTCCACCAACTAAACATTGGTTTCTAGGAAGAGGGGACTTTTTTTTTTTTTATTCCAATTATCTGGAATAAATGACAAAATATATAGCAGGATCTAAATAAATATTCATTTCTTTCCAAAAAAAAAAAAAAAAAATCATCAAA	294	+	5-299	chr21	3153217	3153510	294	1
chr16	5704143	chr16_5704143	chr16_5704143_2	7129	7128	+	6315-7129	815	GATCAATTGTTGCTAGGGGTTAGGGACAGGGGGAAGATGAATAGGGGAATGCAGAGCATTTTTAGGATAGTGAAAATATCTGCATAATACTGTAATTATGGATACGTGCCATCATATATTTGTCCAAACCCACAGGATGTAAAACACCAAGAGTTAGCCCTAAGGTAAACTTTAGACTTTTGATGATTGGTGTATCTTGCATGATTGTTCATTCTAACAAATGTAACAACTGATGGGAATGTTAAAGATGGGAGATATTGTACATATATGAGGGTAGAGGGTATATGGGAAATCTGTTCCTCCCATTTCATTTTGCTGTAAACTACTGTAAAAAAAATCTTTAAAAATGGAGAAAAAAAATTAAGGAGTATGTAAATACATCTTACTTTCCTATGAACA…	760	-	0-771	chr15	57327182	57327951	770	2
chr16	7528683	chr16_7528683	chr16_7528683_1	3595	3594	+	3120-3595	476	AAAAAAAAAAAAAAAACTGGAAAGAACTCAAATATAGTGTACATATGTTTGGAGTTCAGAAATGAGAGAGAGAGAAAGAGAGAGAGACAGCAGAAGATAACATTTATGGTGACCTACAGACCAACTAATTATTGTTTTATGAAATGTTGTATGGAAGTGTTTTCTGAAATAATTGTTCTTATTGTCAGGATGAGTACACACTGTGAAAAAACAGACATATGTCAGTAGGCTTTCTAGAAGCCAACAAGCTCTTCTTGTTCTAAACATTTATAACAAATGTCAAGTCCTTAGAAAAACTGTTGGAAATGATCTTTTGTTTTCCTTAGGGTATCAAACTTGATATTTTGGTACAGCTTTCATTACTCTTATAATATTCCCAGTTTCTTTCTATAATCCATC…	436	+	11-447	chr19	22528745	22529184	440	3
chr16	7528683	chr16_7528683	chr16_7528683_1	3595	3594	+	3120-3595	476	AAAAAAAAAAAAAAAACTGGAAAGAACTCAAATATAGTGTACATATGTTTGGAGTTCAGAAATGAGAGAGAGAGAAAGAGAGAGAGACAGCAGAAGATAACATTTATGGTGACCTACAGACCAACTAATTATTGTTTTATGAAATGTTGTATGGAAGTGTTTTCTGAAATAATTGTTCTTATTGTCAGGATGAGTACACACTGTGAAAAAACAGACATATGTCAGTAGGCTTTCTAGAAGCCAACAAGCTCTTCTTGTTCTAAACATTTATAACAAATGTCAAGTCCTTAGAAAAACTGTTGGAAATGATCTTTTGTTTTCCTTAGGGTATCAAACTTGATATTTTGGTACAGCTTTCATTACTCTTATAATATTCCCAGTTTCTTTCTATAATCCATC…	436	+	11-447	chr1	28464860	28465299	440	3
chr16	7528683	chr16_7528683	chr16_7528683_1	3595	3594	+	3120-3595	476	AAAAAAAAAAAAAAAACTGGAAAGAACTCAAATATAGTGTACATATGTTTGGAGTTCAGAAATGAGAGAGAGAGAAAGAGAGAGAGACAGCAGAAGATAACATTTATGGTGACCTACAGACCAACTAATTATTGTTTTATGAAATGTTGTATGGAAGTGTTTTCTGAAATAATTGTTCTTATTGTCAGGATGAGTACACACTGTGAAAAAACAGACATATGTCAGTAGGCTTTCTAGAAGCCAACAAGCTCTTCTTGTTCTAAACATTTATAACAAATGTCAAGTCCTTAGAAAAACTGTTGGAAATGATCTTTTGTTTTCCTTAGGGTATCAAACTTGATATTTTGGTACAGCTTTCATTACTCTTATAATATTCCCAGTTTCTTTCTATAATCCATC…	414	-	32-447	chr7	59349474	59349895	422	6
chr16	7790865	chr16_7790865	chr16_7790865_4	1318	1317	+	1231-1318	88	GAAAGAAAGAAAGACATACAGAAGACTATTAAGGGCTTGCAAAAAAAAAGTTAAGATCAAAAAAATAAAAAATAAAAAAATAAACCAT	51	-	21732	chr37	26412792	26412842	51	2
chr16	9241219	chr16_9241219	chr16_9241219_1	530	529	+	444-530	87	AAAAAAAAAATAAAATTTCCTTTTGATATTTACAACCTTCCTTAAAAAAAAAAAAAAAAAAAAAAAAAAAAAAAAAAAAAAAGAACT	35	-	16711	chr4	46438205	46438239	35	1
chr16	26555949	chr16_26555949	chr16_26555949_1	1371	1370	+	1296-1371	76	AATGAAACAGTGATGTATCTAATAAAACAAGAAAGGACAAATACTCTCAAAAAAAAAAAAAATAAAAGTTAAAAAT	50	+	0-50	chr8	52795920	52795969	50	1
chr16	26555949	chr16_26555949	chr16_26555949_1	1371	1370	+	1296-1371	76	AATGAAACAGTGATGTATCTAATAAAACAAGAAAGGACAAATACTCTCAAAAAAAAAAAAAATAAAAGTTAAAAAT	70	+	0-71	chr15	58606314	58606386	73	1
chr16	30510703	chr16_30510703	chr16_30510703_1	6910	6909	+	6298-6910	613	TGAAAGAATTGAGTCAAAACTGTAGTGGACGGGTGAAGCGGTTCCAGGAGCAGCGATCTAGAGATTCTGGCCCACCGCTGATGGTCACCTGGTTGAGTAAGACATAGATGAAGTGGTGTATGATGGAGAATCACCTTATGAAAACATTAAAATCCTACGATTGAAGCAATTTGGAAATCTCCTCATCCTTAGTGGGGATGTTACTCTGGCAGAGAGTGATTTGGGTATACCCAGGCCATCTGTGCAGTGGGAAAAGACTAAAGTGGCAAAGAGGCACTGATTCCCGGGGGGCAGAAATGGGGCATATTAGATGAAATAGTCAAACCAAAACCAAAGATGGTCACTATGGTAGAGATTGCTCAGAAGGATCAATGTAAGAAGTACATGAGTGGGAAAAAT…	586	-	0-587	chr7	27739500	27740087	588	0
chr16	38090463	chr16_38090463	chr16_38090463_1	722	721	+	595-722	128	TAAATAAATAAATAAATAAATAAATTAAAAAAAAACAAAAAAAAACAAAAGAGATGCTAAGATTTGGTCTGTCTGAATTCTTATTGCTACAAGCAATAAAGGCAAGCTTCTACTGAAAAAAAAAAAAA	71	-	45-116	chr34	33813984	33814054	71	1
chr16	39409062	chr16_39409062	chr16_39409062_2	6439	6438	+	6329-6439	111	CAAAACAAAAAAACAAAAAAACAAAAAAACAAAACAAAACAAAAAATAAAAATAAAAATACCCCATCTATAGGTGGGGAAACAGTCTGAGAAAAAAAAAGTATATATATAT	63	-	13-94	chr15	17360623	17360941	319	237
chr16	39522533	chr16_39522533	chr16_39522533_1	7465	7464	+	6301-7465	1165	TGGTAACAAATAGCATCCAGATGACAAGAATATTTCGAGGCATATGTGGCTTTCTAAAGATACTAAGTTGTAGATGAGCAAAAATTAGATGTTTAATATCAATAGTAAACTAGATTCTTGTATGCTTTAAGTCAGTGGACATGATCAGTTTTACTATCTATTGTTGAAGTGACTGTAGAAATGACAGCTATACCTCTGACACATGAGTCATGAAAAAATAATGACCAGGTTACCTCGAAGAATATAAAGAAGGCAACTTTTTGGAGTTTGCCACAAAAGTGTCTAAGAAAATACTGAACAATATGAATTATTTCAGGTACAGAATTATCAAGTCCCTTTTTACTTCCTGTCACAACGTTTTTCAAAGAATTAATGATAAATGTGCTTATATCTAGTCTT…	1101	-	0-1129	chr5	78926985	78928091	1107	23
chr16	42797715	chr16_42797715	chr16_42797715_4	913	912	-	1-262	262	TTACAATCAACTTCTTTTTTTTTTTTTTTTTTTTTTTTTTTTTTTATTCCCAAAACACTGAGAAGAGAGCCTTGGGAAAGGGGTCATGAGTCCATATTGCTGCTTGAAAAAGATTGTGGCATTGGCCGTGACCCTGGAACTCTGGACTATGTAAGTAGCCAGCCACATAATTTTTACCCTGTTAATGGATGCTCTTGGGAAAGATTTTTGACTGGGGTTACTCAGTAAGAGTTGAGTATGACAGTTTACACATAATAGGATC	243	+	11-262	chr14	19488029	19488429	401	149
chr16	43375371	chr16_43375371	chr16_43375371_1	6183	6182	-	1-349	349	TTTATTTTTTTTTTTTTTTTTTTTTTTTTTTTTTTTTTTTTTTTTTGACAGGGGAACACATAGAAGTTTATTGGAACAATGGAATCATAATTTGGTATTGGCACACCATTCTACATGGGTGTTAAAACTCACAGAACAGTATACACACACCACACACATGTGAACTTCACTGTATGTTAAGAATTGTTTTTTTTTTAAAGAGTTGTTAATGTGAAATGATAAAATTGCCTTTTCCCTCTGCTTTCTCTGACAAATACCTTATCCTCAAGATACAGACCCAATGTTTACTCTTTTTTTTTTTTTTTTTTTTTTTTTTTTTTTTTTTTTTTTTTTTTTTTTTTTTTTTTTT	248	-	45-293	chr3	39768346	39768593	248	1
chr16	58331236	chr16_58331236	chr16_58331236_1	1487	1486	-	1-201	201	TTTGTTTTTTTTTTTGTTTGTTTTTTTTTTTTGTTTTTTTTTTTTTTTTTTAAAAGCACATAAATATTTATTTAGCAATTTTTTTAAACAAAAGGATTATATTTATTGTTTTGCAATCTATTTTTCACTTAGTAATATTAATATTTTCCTATGTCAAAAATGTTTCTCTGTAGTGCATTTATTGAATCCATCCTATGGATT	150	-	48-201	chr28	12046519	12046671	153	1
chr17	9703708	chr17_9703708	chr17_9703708_2	6575	6574	+	6313-6575	263	GAAGATGAAAAGGTCTAGACGAGATAGAGACCAGACCCAGGTAGGAAAGAGCAGGAAGAGGGGGTGGCTGGCCTATGTCCTGACATAATCCTTGTCAGGTGAGGGAGCAGGAGGTAGGACACTAACAACAGGATCATCTCCCTCCTCCTCTTCTTTCTTTCTCTAATGTGTGTTTATATCAAAAGATCTATAAAGATATGTACCAAACTCTTAAAAAAATAAAAAATAAAAAAATAAAAATAAAAAATAAATAAATAAATAAA	213	-	0-213	chr24	19945381	19945593	213	1
chr17	10012193	chr17_10012193	chr17_10012193_1	1450	1449	-	1-163	163	TTTTTTTTTTTTTTTTTTTTTTTTTTTTTTTTTTTTTTTTTTTTTTTTAAGATAATCCATTTACTAAAACTTAAACCTAGTTTTTGTTATCATTAACGCACTCCTAAATTAATATCCCTCTCATAATTTCCAGATAACTCCATTTTCTATTATCTGCTCTTTA	117	-	46-163	chr16	35808336	35808452	117	1
chr17	13347844	chr17_13347844	chr17_13347844_1	3675	3674	-	1-595	595	TTTTTTTTTTTTTTTTTTTTTTTTTTTTTTTTTTTTTTTTTTTGAGTGGGTATCTGCACTTTATTTATTTTTTTTTTTTTTTAGATTACAATCCACTCTATGTATTAACAGAATATGACACGAATGGTACATCCTGGGGGAAGCAGGGACCTCCTCCTAGTTCCATCACGAAAAGTCCCACCTCAATGGAACCATAACATGGCATAAAGAAAAAAAAAACCAACTACTCATTTTAGAAACCGATTTGGACATTTCTGGAGAAAATTATTTAAGCACTACATGGATTTCACCAAAAGAAAATGTGCTGTGTTTTTCAAGTTCAGAGAGCACCGATGCTAATGACCTGTCATAATATCCAGCATGGCAACAATATGTCGTTGCTGTTTTACAAAGAACAAA…	511	-	81-595	chr1	95589887	95590400	514	1
chr17	20990630	chr17_20990630	chr17_20990630_2	899	898	-	1-226	226	AATATGATATTTTTTTTTTTTTTTTTTTTTGCCATTTTAGGTCAGTTTTTAATATGTATCAGCTCTTAATTTAAATTGAGTGAATAGTAAAGAGTCTGAAAAAAAAGAATATAATCTGGAAGCATTTAGGTACAAGTAATAAATCTTATTAGAAGATATCTGTTTACTCATAGGCAGCTGTGTAGTTTACTATAAAGCAACCACAATTCAAACATTATGGCATTAC	196	-	30-226	chr1	79124220	79124415	196	1
chr17	32691014	chr17_32691014	chr17_32691014_1	7120	7119	+	6535-7120	586	ATAAAAAAAAAAAAATAAAGTCATGGAAGTTTAAGAGAAGTTAAAAAAAAAAAAAAAAAAAAAAAAAAAAAAAAAAAAAACTTTAGGAATAAAAAATAAGCCATAGTAATATGATGTTTAATAGGAGCATGGCCTTGAAGTAGAACCTTGGGAATAACATCACTTAAATACCTATATATTCAAGCTACATGTAAAATGTAACTTGAAGAAGTGCTTAGTAAAGACTTGTTGGGTGTCGCAATGATCAAATTACATAATCGATGTAATAAAAAAAAGAAAAAAATTAACTGGATGTTTTGCTTATACGGTGCCAACTAAAATGAGTGGTGAAGTTAACCCAACATGATCAAATGTTTTTAAAATTTTATTTAACTTTAACTTTGGTTTCTCTTAACTTAT…	471	+	76-547	chr22	33903329	33903800	472	0
chr17	32691014	chr17_32691014	chr17_32691014_1	7120	7119	+	6535-7120	586	ATAAAAAAAAAAAAATAAAGTCATGGAAGTTTAAGAGAAGTTAAAAAAAAAAAAAAAAAAAAAAAAAAAAAAAAAAAAAACTTTAGGAATAAAAAATAAGCCATAGTAATATGATGTTTAATAGGAGCATGGCCTTGAAGTAGAACCTTGGGAATAACATCACTTAAATACCTATATATTCAAGCTACATGTAAAATGTAACTTGAAGAAGTGCTTAGTAAAGACTTGTTGGGTGTCGCAATGATCAAATTACATAATCGATGTAATAAAAAAAAGAAAAAAATTAACTGGATGTTTTGCTTATACGGTGCCAACTAAAATGAGTGGTGAAGTTAACCCAACATGATCAAATGTTTTTAAAATTTTATTTAACTTTAACTTTGGTTTCTCTTAACTTAT…	32	+	13-45	chr20	6557987	6558018	32	1
chr17	37387073	chr17_37387073	chr17_37387073_1	970	969	+	863-970	108	TAAAATAAAAACTTAAAAATATATTTTGGTATAATCTTGAAATTTTGTGTATTGAGGCTTATTTTAAGAAATTCTTCAACAATAAACATTGTATGAATCAAAAAAAAA	106	+	0-107	chr14	25472248	25472354	107	1
chr17	39277179	chr17_39277179	chr17_39277179_1	6402	6401	-	1966-01-01	66	CTTTTTTTTTTTTTTTTTTTTTTTTTTTTTTTTAACCTCTAATAAAAATTTTATTTATTTATTTAT	56	+	24381	chr4	25463469	25463542	74	17
chr17	45561319	chr17_45561319	chr17_45561319_3	6562	6561	+	6381-6562	182	AAAAAAGAAAACACAATGGACAGATAATGCCAGTATTCAGGAATTAAAGTGCCCATTTGGGGGGAAAAAAGGCATTAAACAAGGAAAAATGAAAGCCACAAAGGGGGAAAGTGTAATAATTAAAATTTTTCTTGGTCTGCAAAAAAAAAAAAAAAAAAAAAAAAAAAAAAGAAATTGCCTTA	140	+	0-142	chr32	24713206	24713429	224	81
chr17	46822475	chr17_46822475	chr17_46822475_1	6371	6370	-	1947-01-01	47	CTTTTTTTTTTTTTTTTTTGTCTTAGAATTGGGTCTTGTTTTCCAAA	30	-	17-47	chrX	10821009	10821038	30	1
chr17	48109379	chr17_48109379	chr17_48109379_1	6706	6703	+	6332-6706	375	TAAAGAGGGCACTTGAGATGAAAAAAAAAAAGGAAATAAAATAAAATAGTGCCTTTAAAAAAAAAAAAAAATGTTTACCTGAGGGTAAATCAGTACTTTCAGTATACTGATGGAGGGTGTATTTATTTAGTTATGGCTCCAAAGTTTTAGAAAGTACTAAACAGCCAAAAACTGTTACTATATTTTCTAAACATTTTAATTCTAGATGGAAGTCTTCACTCATAAGCAGGCTGTTTTGACAAGTACCTTTTAAGATCTTAGTATTCATTGTAATAATATTGTGTTAGGTTAATTTATAAAAATGAGCACACATTAAATTTGCTTTAAGTTTATAATATATTAAAGTCAAATAAACGCTGTCACTTTAAATAAAAA	59	+	178-237	chr14	34784793	34784851	59	1
chr17	48109379	chr17_48109379	chr17_48109379_1	6706	6703	+	6332-6706	375	TAAAGAGGGCACTTGAGATGAAAAAAAAAAAGGAAATAAAATAAAATAGTGCCTTTAAAAAAAAAAAAAAATGTTTACCTGAGGGTAAATCAGTACTTTCAGTATACTGATGGAGGGTGTATTTATTTAGTTATGGCTCCAAAGTTTTAGAAAGTACTAAACAGCCAAAAACTGTTACTATATTTTCTAAACATTTTAATTCTAGATGGAAGTCTTCACTCATAAGCAGGCTGTTTTGACAAGTACCTTTTAAGATCTTAGTATTCATTGTAATAATATTGTGTTAGGTTAATTTATAAAAATGAGCACACATTAAATTTGCTTTAAGTTTATAATATATTAAAGTCAAATAAACGCTGTCACTTTAAATAAAAA	59	+	178-237	chr14	34761060	34761118	59	1
chr17	48109379	chr17_48109379	chr17_48109379_1	6706	6703	+	6332-6706	375	TAAAGAGGGCACTTGAGATGAAAAAAAAAAAGGAAATAAAATAAAATAGTGCCTTTAAAAAAAAAAAAAAATGTTTACCTGAGGGTAAATCAGTACTTTCAGTATACTGATGGAGGGTGTATTTATTTAGTTATGGCTCCAAAGTTTTAGAAAGTACTAAACAGCCAAAAACTGTTACTATATTTTCTAAACATTTTAATTCTAGATGGAAGTCTTCACTCATAAGCAGGCTGTTTTGACAAGTACCTTTTAAGATCTTAGTATTCATTGTAATAATATTGTGTTAGGTTAATTTATAAAAATGAGCACACATTAAATTTGCTTTAAGTTTATAATATATTAAAGTCAAATAAACGCTGTCACTTTAAATAAAAA	305	-	67-375	chr13	20551409	20551716	308	1
chr17	62267314	chr17_62267314	chr17_62267314_2	4309	4308	-	1-1193	1193	AGCTGAAGTCGTTTATTTTCAGTTGGAAAGGCCAGCAATATACCTTTACTGTGTCCCTCCTCAGGAGTAGGACAATTCTGCTGCCCTGTGTCATAATTTACTTCTCAGGGATCTTGATGGTCCTTCCCTTTGACAAGTCATCACACTGATCCATTGCGCCAATGATACTATGCTGATAGTACTTGGTAAGTAAGAAGCAGCAATTACTCTAGACTTACTGGCAAGGTATTTGCATGTCAGAGGGTAGGAAATAACTGACAAGAGGTCAGAGGAATTTCCAGGGGTCCAGTGGTACAGGGCACGTGGAGATATCCCTTCTAAAGTGACACAGAAGTAGTTGCATCTGGCCCCTCCAGCAATAAAACATGAGGCACAACACCTAGCATGCCTCCTTGGATT…	885	+	0-893	chr17	62297426	62298317	892	2
chr17	62934888	chr17_62934888	chr17_62934888_1	6374	6373	-	1943-01-01	43	TTTTTTTGTTTTTTCAACTAATTTAATGATAACCAAGTGTTAG	38	+	15827	chr14	44995900	44995937	38	1
chr18	12752340	chr18_12752340	chr18_12752340_1	6483	6482	+	6307-6483	177	AATAAAATAAAATAAAATAAAAAAAAAATTTAAAAACTAAAAACAAGGATAACAGAATTAAGACAAAATATGTATATGCATATGTATGTAATATTAATTATGCTAACACATGTAAAGAGAATAAACCAATCTAGTAAAAGTTTAAAAAAAAAAAAAAAAAAAAAGAAATAATTGTCA	114	+	29-143	chr17	14580882	14580995	114	1
chr18	21347667	chr18_21347667	chr18_21347667_1	6537	6536	-	1962-01-01	62	TTTTTTTTTTTTTTTTTTTTTTTTTTTTTTTTTGAGCTACCCAAGTGCTCCAAAAAGGAGCA	30	+	32-62	chr21	25463114	25463143	30	1
chr18	37865984	chr18_37865984	chr18_37865984_3	6409	6408	+	6307-6409	103	AAAATAAAAAAAAAAAAGAATCCTGGGATCTGAACGAGGAAATTTGGATATGACTGTGTTATAATTAGATCACTTTATAAAAAAAAAAAAAAAAAAAAAAAAA	62	+	16-78	chr7	53721661	53721722	62	1
chr18	41703272	chr18_41703272	chr18_41703272_1	736	735	+	635-736	102	AATAAAAAAAATAAAAATAAAATAAAATAAAATAAAATATGCAGCATTGGTTTCAAGGCTGACAGTAGATGACAAAAAAAAAATAAAATAAAATAAAATAAA	43	+	32-75	chr3	33794856	33794898	43	1
chr18	41814950	chr18_41814950	chr18_41814950_1	6461	6460	-	1942-01-01	42	TTTTTTTTTTTTCAAATTATGTATGTACTTTAAAAGGTCAAG	42	-	0-42	chr3	83675751	83675818	68	25
chr18	51316915	chr18_51316915	chr18_51316915_2	6494	6493	+	6307-6494	188	GAGTTCATCTTCTTGAAAATTATAAATAATTTTCTTTAGTATAATCTTAAAAATTTGTAGCAGAAGTAATAAACACTTAGAATACTTTTTAAAAATTCAGGGAATATAAGCTTAATAAAATAATAAATCTAAAGAAGAATAAGAGGATAACTATAAAAAAAAAAAAAAATAAATAAATAAATAAATAA	155	-	0-155	chr8	16356668	16356822	155	1
chr19	6073176	chr19_6073176	chr19_6073176_6	2630	2629	-	1-192	192	CTCTGTTTCTTTTTTTTTTTTTTTCTCTTCTAAAACCAGTATCATTTTTTAAAGTGACTAGATGTTACTCTAAATTAAAAGAAATGAAAGTGACATAACAAATTCAGAGGCAATTTTAGTGGCACTCTGGTTCAGATATACAGCTGTCCATGACTTTTTGTTTTTTTTGTTTTTTTTTTTTAACGTTTCAAC	135	+	24-160	chr20	48263932	48264067	136	1
chr19	6876172	chr19_6876172	chr19_6876172_1	6612	2054	+	5014-6612	1599	AAGCTTGTCAAGCCCCTGAATTTATATATCCCCCATTCATTTGCAATTTGAATGAAGTTCTGTATGAAATAAAATTTGCCAACTGGTGCACTGATGTTTGGTGGGCGAAGGGCATTAAAGTGAAGTGGGTATATCAAAACAATCTCAGGAGCCACCTGACCACCCCCATTTGAAATTCTGGAATATTCACACATACATATGGAGAATGTAGTTCATAACTTTGACAAAGGGAACATTTGGAACATATCTATTAAACTTAATCTCAAATGCTCTTCCCACTCCATCCTACTCCCTTTCACATACGTACTCTTTGATAAGCTATTGGAATATAGAAAAATAAAGGTATATAACTATTGTATCTACATTAAAATTGTGTTAACCCCATCCCAAACACCAACA…	584	+	1009-1598	chr19	6864690	6865279	590	0
chr19	14215679	chr19_14215679	chr19_14215679_1	1228	1227	+	1173-1228	56	GTAGTTAGTTAAAATATAATAAAATATCAGTTTCAGGAAAAAAAAAAAAAAGAATG	38	+	0-38	chr8	16707554	16707591	38	1
chr19	15329089	chr19_15329089	chr19_15329089_1	1030	1029	-	1-183	183	ATTTCTCTTTCTCTCTTTTTTTTTTTTTTTTTTTTTTTTTTTTACTTGATTTATTTTTAATTTTTTAAAGGTGCTTTAAGAATTGCCCTCTCAATGTTATTTTTTTTTTTTTTTTGGATATATAAAATGAATTTATATATATAAATAATGATATACATAAAAATAACTTGTTCTACCTTTGTG	141	+	42-183	chr12	41308328	41308470	143	1
chr19	16188946	chr19_16188946	chr19_16188946_0	592	591	+	520-592	73	GTTAAAGGTCCAAAGCAAATATAGGAAACTATTAAATGTTGTTAAATCTAAAAAAAAAAAATAATAATAATAA	50	-	0-50	chr9	17791809	17791858	50	1
chr19	20222766	chr19_20222766	chr19_20222766_1	4091	4090	-	1-957	957	TTCTTTTTTTTTGTTTTTTTTTTTTTGTTTTTTTTTTTTTTTATTCAAGAGCACTTCAGTTTTATTTTAAGTGTTTTACCAAGACTTACCAAATATGAAAATTACTTTTAGATCTGGTGGATATTTTACTTTGATGTTTTTCAGATTTTTAAACTAAATATTTGATTATAAAAAAATAAATTGCTCAACTATGAAGAGATTAAAGTATACATATTCAAAGTACAATTTATACCAAGAATGAAATTTACTGTTGCTTTACAGGGAATATAATGGAACTCTTGCTATAAGCACTTAAAAAAAAAAAGCCTAAGATTATAAATAACACGTTATTTAAGAGTGAATAGACTCAGTTGGTTAAGTATCTGACTCTTGATCTCAGCTCAGGTCTTCATCTCAAGG…	913	+	41-957	chr7	59348971	59349891	921	4
chr19	20222766	chr19_20222766	chr19_20222766_1	4091	4090	-	1-957	957	TTCTTTTTTTTTGTTTTTTTTTTTTTGTTTTTTTTTTTTTTTATTCAAGAGCACTTCAGTTTTATTTTAAGTGTTTTACCAAGACTTACCAAATATGAAAATTACTTTTAGATCTGGTGGATATTTTACTTTGATGTTTTTCAGATTTTTAAACTAAATATTTGATTATAAAAAAATAAATTGCTCAACTATGAAGAGATTAAAGTATACATATTCAAAGTACAATTTATACCAAGAATGAAATTTACTGTTGCTTTACAGGGAATATAATGGAACTCTTGCTATAAGCACTTAAAAAAAAAAAGCCTAAGATTATAAATAACACGTTATTTAAGAGTGAATAGACTCAGTTGGTTAAGTATCTGACTCTTGATCTCAGCTCAGGTCTTCATCTCAAGG…	912	-	41-957	chr19	22528770	22529687	918	1
chr19	20222766	chr19_20222766	chr19_20222766_1	4091	4090	-	1-957	957	TTCTTTTTTTTTGTTTTTTTTTTTTTGTTTTTTTTTTTTTTTATTCAAGAGCACTTCAGTTTTATTTTAAGTGTTTTACCAAGACTTACCAAATATGAAAATTACTTTTAGATCTGGTGGATATTTTACTTTGATGTTTTTCAGATTTTTAAACTAAATATTTGATTATAAAAAAATAAATTGCTCAACTATGAAGAGATTAAAGTATACATATTCAAAGTACAATTTATACCAAGAATGAAATTTACTGTTGCTTTACAGGGAATATAATGGAACTCTTGCTATAAGCACTTAAAAAAAAAAAGCCTAAGATTATAAATAACACGTTATTTAAGAGTGAATAGACTCAGTTGGTTAAGTATCTGACTCTTGATCTCAGCTCAGGTCTTCATCTCAAGG…	92	-	51-410	chr18	33375029	33375575	547	187
chr19	20222766	chr19_20222766	chr19_20222766_1	4091	4090	-	1-957	957	TTCTTTTTTTTTGTTTTTTTTTTTTTGTTTTTTTTTTTTTTTATTCAAGAGCACTTCAGTTTTATTTTAAGTGTTTTACCAAGACTTACCAAATATGAAAATTACTTTTAGATCTGGTGGATATTTTACTTTGATGTTTTTCAGATTTTTAAACTAAATATTTGATTATAAAAAAATAAATTGCTCAACTATGAAGAGATTAAAGTATACATATTCAAAGTACAATTTATACCAAGAATGAAATTTACTGTTGCTTTACAGGGAATATAATGGAACTCTTGCTATAAGCACTTAAAAAAAAAAAGCCTAAGATTATAAATAACACGTTATTTAAGAGTGAATAGACTCAGTTGGTTAAGTATCTGACTCTTGATCTCAGCTCAGGTCTTCATCTCAAGG…	934	-	22-957	chr1	28464885	28465819	935	1
chr19	22876058	chr19_22876058	chr19_22876058_4	1820	1719	-	1-475	475	ATTTAGTTATTAGTTGTCAACAATTCAGAAATTTGGTGACATTTTCTTTTTAAAAGAAAAGTGTAAAGATGATCTTTGTGTTTATTGTATTTTAATATCAAGATGTAAATAATAACTGGGAAATTTTAAAAGTTACATTTATCTTGCTTACATATATTATAGATAAACACATATACATATAATATAACAAAAATTGTCATTAAAGAAACAGAAAGGCTAGATTTTTCTCTGATAAATCAGAACAAATCTTGAGGTCTCACATCCGAGCCCTAAAGATGAATACTGCTGCATCTCTGTAGCGATAATCCAGGTGACAGATGACCATGTACTGTGCAACTGTGTCTATGAGCAGACATAGTTGCAAATATACTGAGCTATCAAAAATGATTTTGAAAATAT…	420	+	0-475	chr13	59391511	59391991	481	5
chr19	28664133	chr19_28664133	chr19_28664133_2	1057	1056	+	889-1057	169	TAAATAAATAAAAAAAAAAGAATTTCTGTATAGCAACCAGGCACATTATAGGTAATAGAAAAATACTGGCTGAATTCAATGGAATCTCCTGGAAACTGGAGAAGAATGTTAAATTGATGACTTAGAATAAATGTGTTAATATTATGAAAAAAAAAAAAAAAAAAAAAAA	128	-	18-146	chr29	15630788	15630915	128	1
chr19	42671837	chr19_42671837	chr19_42671837_3	6393	6392	-	1972-01-01	72	TTTTTTAAATGAAATTAAACAATTGTTTTTAATTTGGTTGGTTGTGGTAATAGTATTGTATTCTGTTTTTTT	64	-	24532	chr12	2681591	2681654	64	1
chr20	7709818	chr20_7709818	chr20_7709818_1	273	272	-	1932-01-01	32	TGTGTTCCACTTTTTATTGAATTGTTTTCTTT	31	+	0-31	chr2	22856846	22856876	31	1
chr20	14652532	chr20_14652532	chr20_14652532_2	6494	6493	-	1-170	170	TTTTTTTTTTTTTTTTTTTTTTTTTTTTTTTTTTATAAGAAATCCATATTTATTGCAGAAAAATGGGAAAATACAGAACAGTAAAAGGAAAAAAGTTGCTTATCTTTTTACCTTGTACATAAGATGTTAATTTTATTTTATTTTATTTTATTTTTTTTTTTAAATTCAAA	102	+	33-136	chr28	4925974	4926076	103	1
chr21	6419520	chr21_6419520	chr21_6419520_1	3645	3644	+	3120-3645	526	AAAAAAAAAAAAAAAACTGGAAAGAACTCAAATATAGTGTACATATGTTTGGAGTTCAGAAATGAGAGAGAGAGAAAGAGAGAGAGACAGCAGAAGATAACATTTATGGTGACCTACAGACCAACTAATTATTGTTTTATGAAATGTTGTATGGAAGTGTTTTCTGAAATAATTGTTCTTATTGTCAGGATGAGTACACACTGTGAAAAAACAGACATATGTCAGTAGGCTTTCTAGAAGCCAACAAGCTCTTCTTGTTCTAAACATTTATAACAAATGTCAAGTCCTTAGAAAAACTGTTGGAAATGATCTTTTGTTTTCCTTAGGGTATCAAACTTGATATTTTGGTACAGCTTTCATTACTCTTATAATATTCCCAGTTTCTTTCTATAATCCATC…	436	+	11-447	chr19	22528745	22529184	440	3
chr21	6419520	chr21_6419520	chr21_6419520_1	3645	3644	+	3120-3645	526	AAAAAAAAAAAAAAAACTGGAAAGAACTCAAATATAGTGTACATATGTTTGGAGTTCAGAAATGAGAGAGAGAGAAAGAGAGAGAGACAGCAGAAGATAACATTTATGGTGACCTACAGACCAACTAATTATTGTTTTATGAAATGTTGTATGGAAGTGTTTTCTGAAATAATTGTTCTTATTGTCAGGATGAGTACACACTGTGAAAAAACAGACATATGTCAGTAGGCTTTCTAGAAGCCAACAAGCTCTTCTTGTTCTAAACATTTATAACAAATGTCAAGTCCTTAGAAAAACTGTTGGAAATGATCTTTTGTTTTCCTTAGGGTATCAAACTTGATATTTTGGTACAGCTTTCATTACTCTTATAATATTCCCAGTTTCTTTCTATAATCCATC…	436	+	11-447	chr1	28464860	28465299	440	3
chr21	6419520	chr21_6419520	chr21_6419520_1	3645	3644	+	3120-3645	526	AAAAAAAAAAAAAAAACTGGAAAGAACTCAAATATAGTGTACATATGTTTGGAGTTCAGAAATGAGAGAGAGAGAAAGAGAGAGAGACAGCAGAAGATAACATTTATGGTGACCTACAGACCAACTAATTATTGTTTTATGAAATGTTGTATGGAAGTGTTTTCTGAAATAATTGTTCTTATTGTCAGGATGAGTACACACTGTGAAAAAACAGACATATGTCAGTAGGCTTTCTAGAAGCCAACAAGCTCTTCTTGTTCTAAACATTTATAACAAATGTCAAGTCCTTAGAAAAACTGTTGGAAATGATCTTTTGTTTTCCTTAGGGTATCAAACTTGATATTTTGGTACAGCTTTCATTACTCTTATAATATTCCCAGTTTCTTTCTATAATCCATC…	414	-	32-447	chr7	59349474	59349895	422	6
chr21	20046680	chr21_20046680	chr21_20046680_1	1440	1439	+	1355-1440	86	AAAAAATAATAATTATTAAAAGAATCACTAATTTTTGAAAGACAAAAAAAAAAAAAAAAAAAAAAAAAAAAAAAAAAAAAAAATCT	35	+	15919	chr13	18878931	18878965	35	1
chr21	28507701	chr21_28507701	chr21_28507701_1	630	629	+	559-630	72	AAGCTTGAAAGGCCCTGTCTGGGCAGGCCCAGAAGGGCTGCGGGTGGGAAGAGAGAAAAAAAAAAAAAAAAA	51	-	0-51	chr16	17549841	17549891	51	1
chr21	28838616	chr21_28838616	chr21_28838616_2	610	609	-	1977-01-01	77	AGAATCCAGGCCAGACCACCCGATCAATCTACTCCTAGACCCTAAGTGCATGAGCAATATGGCAGAGTTCACTTTTT	76	+	0-77	chr21	28824530	28824607	78	0
chr21	29749408	chr21_29749408	chr21_29749408_6	13489	6484	+	12870-13489	620	TCAAGTAAAATATCTTTCAAAAAGAATGAGAGACAAGACTTGTTCAGAAAAAGGAAAACTGAAAGAATTTGTTGCCTTCAGACATGAACTACAAACAGTATGTTAAAAGAAGCTCTTCAGGAAGAAAGAATATGATGCAGACAGAAACTTGGATATGAAGAGAAACAAAGAAATGAGTGCTGCCAATAGAAGAAGTGAAAGTTAAAAATAAATTAATTTGTTATTATTTCTATTTCTCTAACAGATAAATGAATTTCTAAAGCAAAAAAAATTCCTTTAGGAGCATATGTTATATAAAGGTTATCACTTTTGACTTGGCATAATATAATGTGACACTAATGACAGGTAACAAATTAGAATATTAATTGATTTCAGTCTCTTAACTAAATTTTGGCTATC…	335	+	268-612	chr15	22077369	22077712	344	1
chr21	30744255	chr21_30744255	chr21_30744255_3	6323	6322	-	1938-01-01	38	TTTTTTTTTTATCATTTATACTTGGTTTTATTTTTATT	38	-	0-38	chr17	8970440	8970480	41	2
chr21	35374344	chr21_35374344	chr21_35374344_2	6402	6401	+	6325-6402	78	AAAAAAAAAAAAAAGAAATAGGAAAGACTTGAAATAAATGAGGAAAGTTTATTTTAAGCAAAAAAAAAAACTTTCAAA	47	+	13-60	chr13	22833507	22833553	47	1
chr21	35377119	chr21_35377119	chr21_35377119_1	1676	1675	+	1189-1676	488	TTCAAATAGTAAAAAAAAAAAAAAAAAAATTACCGAGTTCCAAAAAAAAATCAACTAGATTTTTATTTGATTGCACTGAATATATCGATTAACTTAGAAAGAATCCACATCTTTTTATTATAAGGTCGTCCCACCTTAGTGTGGATCTTATTTGTTCAAATAACCTGTTAAGTCCAGTACCAATATTTCATTTTCAGCTAATTGTATGACTTAAAAAAATTTATTATGCAAATATGTTATGCTTTTAAGGATACCCTGTGAGAACATGAGAGACTCCTAACTCTGGGAAAGGAACAGGGTAGTGGAAGGGGAGGTGGGCGGGGAGGATGGGGTGACTGGGTGATGGGCACTGAGGGGGGCACTTGACGGGATGAGCACTGGGTGTTATGCTATATGTTG…	421	-	25-458	chr20	47060594	47061020	427	7
chr21	45962179	chr21_45962179	chr21_45962179_1	846	845	+	796-846	51	CAAATAAAGATCAAGCACCTTTTGACAACTAAAAAAAAAAAAAAAAAAGAA	32	+	0-32	chr1	53945401	53945432	32	1
chr22	9544264	chr22_9544264	chr22_9544264_1	1611	1610	-	1998-01-01	98	AAACATTTTGTTTTTTTTTTTTTTTTTTTTTTTTTTTTTTTTTTTTTTGATCTTCAATTTGTTTATTGTCTTAGAATTGGGTCTTGTTTTCCAAATCT	84	+	35855	chr37	9008350	9008451	102	6
chr22	9544264	chr22_9544264	chr22_9544264_1	1611	1610	-	1998-01-01	98	AAACATTTTGTTTTTTTTTTTTTTTTTTTTTTTTTTTTTTTTTTTTTTGATCTTCAATTTGTTTATTGTCTTAGAATTGGGTCTTGTTTTCCAAATCT	50	-	48-98	chrX	10821006	10821055	50	1
chr22	14129021	chr22_14129021	chr22_14129021_2	6838	6837	+	6565-6838	274	AAAAAAAGATTTTATTTGAGAGAAAAACAGCACAAGCAGAGGGAGAGGGAGAACTCGATTCCAGGACCCTAGGATCATGACCTGATCTGAAGGCAGACACTTAACTGACTGAGCCATCCAGGCACCCCTAATGTATAAATCTCAATGACTTTTTCCATATTGTAACAACTTACCCTCAAATCACTTTCTTTAAATGTACATTCTTCATTGATTGTGATAGTTACTCTACATATTAAAATTGTATTTAAAGAGAAAAAAAAAAAAAAAAAGACTT	248	+	5-253	chr28	3270317	3270564	248	1
chr22	40152578	chr22_40152578	chr22_40152578_1	7085	7084	+	6313-7085	773	ATAAAAATAAAAAAAAAAAAAAAAAAAAAAAAAAAGAAAAGCAGACAGACGAGTGTAGCAGATGTCCACAGAGTTTTAGCTCAGATGAAATAAAGGTAGAATTTTTAAGGCTATTATTTCAGCTTTTTGAATGCAGTTAACTGTCCTGCAGGTTTATTCTCTTCCACTTCACTTTTCTGGATGTAGCCTCTATCTTTAAGTTGATTTTACCTTAGCCTATACTGGCTGTTGCTATCTATAAAAATATGTAGTATTTTTTAGACTTTATATAAATGCTATCATGATATCAATATCTTTTTGCAACTTGCTTTTGCAGTCAATATTGTTTTCAAGATTTGTTCATTTTGATATGAAGATCAAATTTGCTCATTTTAATTTATTTTCTTTGTTTGAATTTAT…	711	+	34-748	chr22	53321039	53321752	714	1
chr22	48999221	chr22_48999221	chr22_48999221_1	4325	4324	-	1-539	539	GTTTTTTTTTTTTTTTTTTTTTTTTTTTTTTTTTTTTTTTTTTTTTTAAAAGAACATAAGCTTTTTATTTTGTTTCCTTTCTCAATTCCTTCTGGAGCATCTTTCTCAGTTTAGGGCTTGATACCTTAAAAGGGATGTGGAAGTTTGAAAAATATTCAAAGAGATTTGAAGAATAGTTGGAGAGTTGATTTATAAAACCAACAAACCCTAAATAAGGATTAGGAAAGATATTGGAGAAGCCTAGGTAGGATTGGTGTATATCAAGGGTATGAAAGGTCCTTCTGCTTTTCTCTACAAACATAGGGACCAGATAAAGAGAAAACTGAACTAGAGTAAGGACACTTGGTTCTAAGGGACAGAACTTCCTGGGAGCAGCTGCATGTTTCACCATGTCCTGAA…	493	+	46-539	chr10	37858073	37858565	493	1
chr22	54079423	chr22_54079423	chr22_54079423_1	3964	3963	-	1-842	842	GTGGAATTTATTTTTTTTTTTTTTTTTTTTTTTTTTTTTTTTTTTTTTGCTGTTGAAATAGTCTGTTTACTTTATAAACAGCCGAAATCATTACATATACAGACAATTTATGTGTTCAGGTGGGAGAGACTTAACGATCAGACTCCGTCAATAAAGACCAGGCATACTACACATGACAGACCAGATCCCACCCAATATGTGTATCTTTTTTAAAAATTTAAATTCTATTAATTAACATAGTGTATTATTAGTTTCAGAGGTCCTTATACATATATGTTGATAATGATATATTTTTTATTTTTTTTTTTTATTTATTTTTTTTTTTAAATTCATAAATGAATTTAATAAAAAATCTTTTTAGCATAGAAGAGGTAAAAAAAAAAACAACCAAAAATTTTC…	485	+	323-809	chr7	59349403	59349895	493	6
chr22	54079423	chr22_54079423	chr22_54079423_1	3964	3963	-	1-842	842	GTGGAATTTATTTTTTTTTTTTTTTTTTTTTTTTTTTTTTTTTTTTTTGCTGTTGAAATAGTCTGTTTACTTTATAAACAGCCGAAATCATTACATATACAGACAATTTATGTGTTCAGGTGGGAGAGACTTAACGATCAGACTCCGTCAATAAAGACCAGGCATACTACACATGACAGACCAGATCCCACCCAATATGTGTATCTTTTTTAAAAATTTAAATTCTATTAATTAACATAGTGTATTATTAGTTTCAGAGGTCCTTATACATATATGTTGATAATGATATATTTTTTATTTTTTTTTTTTATTTATTTTTTTTTTTAAATTCATAAATGAATTTAATAAAAAATCTTTTTAGCATAGAAGAGGTAAAAAAAAAAACAACCAAAAATTTTC…	250	+	46-297	chr15	43105907	43106159	253	1
chr22	54079423	chr22_54079423	chr22_54079423_1	3964	3963	-	1-842	842	GTGGAATTTATTTTTTTTTTTTTTTTTTTTTTTTTTTTTTTTTTTTTTGCTGTTGAAATAGTCTGTTTACTTTATAAACAGCCGAAATCATTACATATACAGACAATTTATGTGTTCAGGTGGGAGAGACTTAACGATCAGACTCCGTCAATAAAGACCAGGCATACTACACATGACAGACCAGATCCCACCCAATATGTGTATCTTTTTTAAAAATTTAAATTCTATTAATTAACATAGTGTATTATTAGTTTCAGAGGTCCTTATACATATATGTTGATAATGATATATTTTTTATTTTTTTTTTTTATTTATTTTTTTTTTTAAATTCATAAATGAATTTAATAAAAAATCTTTTTAGCATAGAAGAGGTAAAAAAAAAAACAACCAAAAATTTTC…	506	-	323-830	chr19	22528745	22529258	514	6
chr22	54079423	chr22_54079423	chr22_54079423_1	3964	3963	-	1-842	842	GTGGAATTTATTTTTTTTTTTTTTTTTTTTTTTTTTTTTTTTTTTTTTGCTGTTGAAATAGTCTGTTTACTTTATAAACAGCCGAAATCATTACATATACAGACAATTTATGTGTTCAGGTGGGAGAGACTTAACGATCAGACTCCGTCAATAAAGACCAGGCATACTACACATGACAGACCAGATCCCACCCAATATGTGTATCTTTTTTAAAAATTTAAATTCTATTAATTAACATAGTGTATTATTAGTTTCAGAGGTCCTTATACATATATGTTGATAATGATATATTTTTTATTTTTTTTTTTTATTTATTTTTTTTTTTAAATTCATAAATGAATTTAATAAAAAATCTTTTTAGCATAGAAGAGGTAAAAAAAAAAACAACCAAAAATTTTC…	526	-	292-830	chr1	28464860	28465814	955	416
chr22	57701625	chr22_57701625	chr22_57701625_1	6848	6845	+	6056-6848	793	TCTGCTCTTTGTCTGAGCAGACAAGATAAGGAGGAAGCTGGGCTTTTCTAACAAGCCGGCCTGGCAAGGCCACGTGGTCATTTCCGAGCGTCCGGCATCTGCAGGAATCCTGTCGATTTGGCAGTGGAGTCACTGTCCTCAGAAAACAGGGGCGAGCTGTCGCTGTCGCTGGGGAGCAGGCGAGGATCCTGAGCCCCTTTGAGATCCAGCTGTGGAGGCTGCCTGGGGCTGCCACAGAGAGATTTTCCTTCTGAGCAGCTGACCCCTTTGCTCATCAGAATTACAAAAGTTCTGGCGGCCAGTGACTCCCCAAAGCTGCGGCTGCTTTCCGACAAGGACAGCCATCAGGGCATGGGGGCCGTGAGTGCTCGTATTGCATGCTTGGAGATTGTAGAAATC…	767	-	0-771	chr5	67101660	67102430	771	1
chr23	9796751	chr23_9796751	chr23_9796751_2	6772	6541	-	1-204	204	ATTTTTTTTATAAGTGGATCTTATTTTTTTTAATTTTTTTTTTTTATATTATATAGTGTTTATTTTAAATTATATTTTGAACTTCAATTAATTAGACAAGATTATAGTGAAGTATGTTAATGTTAAATATATAAATTCTTTCAAAGGATTTTAAACTTTCTTTCCCATACATGAAATCATCTACATTTAAATTTAGCGTCAGAA	159	+	44-204	chr3	11996423	11996582	160	1
chr23	9826465	chr23_9826465	chr23_9826465_4	370	369	-	1991-01-01	91	ATTTTATTTTATTTTTTTACATTTATGGTACTATATTTATTTTTTTTTTAATCTGCATATGGGATGCCTGCTCAGCAGTTGAGCCTCTGCC	70	+	17-91	chr12	9880718	9880788	71	4
chr23	17451806	chr23_17451806	chr23_17451806_2	1002	999	-	1973-01-01	73	TTGTTGTTGTTTTTACTCTAGTAAGATCCAAACTAAGTGCTTTTATTTTACTGTATCTAAAATGTTATCCTCA	73	+	0-73	chr8	37443685	37443757	73	1
chr23	20587112	chr23_20587112	chr23_20587112_1	6713	6712	+	6292-6713	422	TTTGGAAGGCAAAAAAAAAAAATAAAATAAAAAAAAAATAAAAAAAAAATAATAAAATAAAATAAAAAAAAGAATAAAAATAAAAATAAAATTAAGTAACCTAGGGAAAACCTTTTCTACACTGTTTGATCTATAGGAAAGTATCAATAAGTAACAACTATAATTATTTCTGTTAATAATATTTGATTTTTAGAAAGCATTTAAAATGAAAAACATAGATCAGCAATTATTTCTAGTCTCTGGAAGGGGTTGATGAGGTTAAGAAATTATTCTGTATAAATTGTAGATCTGGACTATACACTGAGTCTTGTGGATCTTAATTAGAATAGCTTTTAATTCCTCAATTATGAATATGAATAATAAAATTATATATAATACGGATAATAAAAAATAAAAAAA…	310	-	79-390	chr19	45272348	45272659	312	0
chr23	24063302	chr23_24063302	chr23_24063302_2	508	507	+	422-508	87	AATAAAATAAAAATGCAAACTCATGGAGATTGCAGTAATGCTGGGCAGCCTGCTTTTAATGCCAAAAAAAAAAAAAAAAAAAAAAAC	57	+	23559	chr23	40465151	40465207	57	1
chr23	30837866	chr23_30837866	chr23_30837866_1	401	400	+	306-401	96	TTAAATGAACTTTACAGTTTCCCCCCCCCCCAAAAAAATAAAGTATCTGTCCTTCTTGAAAAAAAAAAAAAAAAAAAAAAAAAAAAAAAAAAAATA	70	+	0-71	chr28	9856626	9856701	76	4
chr23	34559138	chr23_34559138	chr23_34559138_1	6491	6490	+	6327-6491	165	AAAAAAAAACAAAAAAAGCCTAATACAAAATTATGGAACAAATGGTTTAGTGCTATTCAGTGATTTTCTAAATGAAAAATAAAATAATTCTGCTTAGCTTGGCAAAAAAAAAAAAAAAAAAAAAAAAAAAAAAAAAAAAAAAAAAAAAAAAAAAAAAAAAATAAT	99	-	8-107	chr22	34293362	34293460	99	1
chr23	35798095	chr23_35798095	chr23_35798095_5	6371	6370	+	6310-6371	62	AATCTCTTAACTATTAAAAAAAATAAATGATGGTTGTGAAAAAAAAAAAAAAAAAAAAGATT	58	+	0-58	chr26	26994464	26994521	58	1
chr23	35798095	chr23_35798095	chr23_35798095_5	6371	6370	+	6310-6371	62	AATCTCTTAACTATTAAAAAAAATAAATGATGGTTGTGAAAAAAAAAAAAAAAAAAAAGATT	41	+	0-41	chr10	43349976	43350016	41	1
chr23	42056421	chr23_42056421	chr23_42056421_1	6382	6381	+	6322-6382	61	AGAAGTTGAAACTACATTCAGGCTAATAAACTCATTCAGAAAGGTCAAAAAAAAAAAAAAA	47	+	0-47	chr3	18842144	18842190	47	1
chr23	48833311	chr23_48833311	chr23_48833311_1	6396	6395	-	1960-01-01	60	TTTTTTTTTTTTTTTTTTTTTTTTTTTTTTATTTCTTTTGGCCAGCTTTATCTATTAATT	34	+	26-60	chr3	182529	182562	34	1
chr24	3645948	chr24_3645948	chr24_3645948_1	6997	6996	-	1-669	669	TTTTTTTTTTTTTTTTTTTTTTTTTTTTTTTTTTTACAGTTGTTTACCACAGGAATTTGGATTTTCTGGATAACGTATGAGCACATCAGTGTAATTCCTGATGGTCAAAGCAGCATATGAACTAATGTCTAGTAGGGTCAAGTGCTCATGTTTTACAAAGAACAATTAAAATGACATGAGGGCACTTGGCGGGATGAGCACTGGGTGTTATTCTGTATGTTGACAAATTGAACACCAATAAAAAAAAAAAAAAAAAAAAAGGGAGACAGAACATAAAAGACTCCTAACTCTGGGAAACGAACTAGGGGTGGTGGAAGAGGAGGTGAGCGGGGGGTGGGGGTGACTGGGTGGCGGGCACTGAGGTGGGCACTTGACAGGATGAACACTGGGTGTTACTCT…	632	-	34-669	chr8	44477522	44478158	637	1
chr24	9542452	chr24_9542452	chr24_9542452_4	293	292	+	229-293	65	TAAAATATTTCAAAATACAAAACAATTCTGGAAAGAGGTAAAAAAAAAAAAAAAAAAACAATATT	49	+	0-49	chrX	113822356	113822404	49	1
chr24	28285897	chr24_28285897	chr24_28285897_2	574	573	-	1991-01-01	91	ACAGGGATTTTTTTTTTTTTTTTTTTTTTTTTTTTTTTTTTTTTTTTTTTTTTTTTGTGGCATAGTATGCTTGGCCTTGATATTTTCATTT	36	+	55-91	chr2	29635267	29635302	36	1
chr24	39336845	chr24_39336845	chr24_39336845_1	589	588	+	536-589	54	TAAAATTCTAAATAAAAGTATACTCTTCCCTCAAAAAAAAAAAAAAAAAAAAAA	33	+	0-33	chr15	41175089	41175121	33	1
chr25	3798450	chr25_3798450	chr25_3798450_1	6367	6366	-	1949-01-01	49	ATTTTTTTTTTTTTTTAACCTCTAATAAAAATTTTATTTATTTATTTAT	46	+	17958	chr4	25463497	25463542	46	1
chr25	5490826	chr25_5490826	chr25_5490826_1	6430	6429	+	6296-6430	135	CTGTAAGACATATGAAAAAGTAAACTATATGATAAAAGTAGCATAAAAATGGCAATGAGAGAGTGGAATTCTATTGTTATAATAAAGTTTAACACTATAAAAAAAAAAAAAAAAAAAAAAAAAAAGATCTTTGAA	99	+	0-99	chr36	31092315	31092413	99	1
chr25	13079414	chr25_13079414	chr25_13079414_1	6380	6379	-	1956-01-01	56	CTTTTTTTTTTTTTTTTTTTTTTTTTCATCTGAGGACCTCAACCTCCTCATCTTTA	33	-	23-56	chr23	11825337	11825369	33	1
chr25	13347042	chr25_13347042	chr25_13347042_1	6591	6590	+	6486-6591	106	AAGACCATGATGAGGTACAGGAAGAAATAGAAGTCTGAATAAAGAAGAAAATTTTCTTCTAAAAAAAAAAAAAAAAAAAAAAAAAAAAAAAAAAAAGAAATTGTAG	61	+	0-61	chr8	45921548	45921608	61	1
chr25	16270404	chr25_16270404	chr25_16270404_2	688	687	+	581-688	108	GTCACACTTGACTGTCCCAATGTGCCCTGTTGTGACAATTAAAGAATGGAAGAAATAAATATTATAAATGCCTTAAAAAAAAAAACAAAAAAAAAAAACAAAATACAG	74	+	0-75	chr36	21912895	21912968	74	2
chr25	21204108	chr25_21204108	chr25_21204108_4	6419	6418	-	1-110	110	TTCTTTTTTTTTTTTTTTTTTTTTTTTTTTCTATATTTTGGGTTGAAGTAAGAATCAATGGTTTTATTTATTTATTTATTTATTTATTTATTTTTTTTTTACATTTATCA	41	-	30-71	chr25	41088333	41088373	41	1
chr25	27895630	chr25_27895630	chr25_27895630_3	7316	7315	-	1-993	993	ATTTTTTTTTTTTCACTCCATAGCTGATTTATTTCACCCGACCACCTTGAACATGTATTCATAAGGGAAATGAATGGACACACAAGTGATTGTTCAATCTAAGGGTAAAATAAAGCCTCAGGTGGTATGTTATACCGCTGGCAAATCAGAAGGTTTATCTTTGGCCTATAAGAAACAATATATCCATATGGATCTATTTTGTACAGAGACCTTGAGTAAGCTTCCAGGGCAAAAGTCAAAGACAACAAATCTGTTTTGGACTCTCAACAATCTTCTTTGGTGGGCTCCTGGAGCCCCAGACTGTACCCAAGGTGAGTTGCTGTCTCCTCCAAGCTCTCCATAGAGAGCTTTCAACTTCGCAACTTCTTCTGTATCTCCTCAAGTTGTTCTGACACCAGT…	969	-	10-983	chr12	66814669	66815640	972	2
chr25	30620699	chr25_30620699	chr25_30620699_1	6580	6579	-	1-201	201	ACTTATTTCTTTTTTTTTTTTTTTTTTTTTTTTTTTATTTGAAATCGATATTTTATTGGCTGCAATTAAGAAGCAGGAAGTGAGTCCACCCGAACATACGCAGAAAAAGAAACACTAGGTAGGTCATAGCAGTGTCTCAGAGCTATATTGATTATTTATATCGGTACATCCTTATGTCGTAGAGGTATTCCTTTTATATAA	167	+	34-201	chr29	25394039	25394205	167	1
chr25	45255948	chr25_45255948	chr25_45255948_2	1723	1722	-	1933-01-01	33	GATTGCTTAACCAACTGAGCCACCAGATGCCCT	33	+	0-33	chr25	45328944	45328976	33	1
chr25	50419422	chr25_50419422	chr25_50419422_1	600	598	-	1959-01-01	59	CCCTCCTCCTGCTCACCTGTGTGCTTCCTCCCTAACCCCCCACAAAAGAGTTTGACTTC	58	+	0-59	chr25	50400027	50400085	59	1
chr25	50419422	chr25_50419422	chr25_50419422_1	600	598	-	1959-01-01	59	CCCTCCTCCTGCTCACCTGTGTGCTTCCTCCCTAACCCCCCACAAAAGAGTTTGACTTC	46	+	0-49	chr25	50581684	50581731	48	2
chr25	50419422	chr25_50419422	chr25_50419422_1	600	598	-	1959-01-01	59	CCCTCCTCCTGCTCACCTGTGTGCTTCCTCCCTAACCCCCCACAAAAGAGTTTGACTTC	40	+	0-41	chr25	50564866	50564907	42	0
chr26	21936248	chr26_21936248	chr26_21936248_2	2305	2304	+	1950-2305	356	TTGAACTGCAACTTGCCAAGGTCATAGAGTGACATTTTCATAAATTAATGCTATCAGAGGCTGCTGGAATTTTCACAATTGTCTTATTTGAAACCAGCAGAAGTTCCAATAGAGGTCATACTGATTATGCTGGGAGCAAATCTGAAGACTTCCAATGCATGTAAGAATTTTCTTTGAATACAGAATAATAAAGCTTAGATAGAATTTTAATATAAAGATCAGATTTTTTTTTTTTGCTAAAAAGAAACATACCTATGTTTGTATGTTTAATGCCTCTTCAGTTACTCTAAAATATGTTTCTCTTTTTGTGTAAAAAAAAACAAACAAACAAAAAAAAAAAACAAAAGTCACCTGGA	311	-	0-312	chr11	44382043	44382358	316	3
chr26	26804143	chr26_26804143	chr26_26804143_1	6588	6587	-	1948-01-01	48	TTTTTTTTTTTTTTTTTGGAGGGTTCTATTTGTCTTTTTAGAAATATA	47	-	0-47	chr12	59190517	59190687	171	123
chr26	26963016	chr26_26963016	chr26_26963016_0	3182	3178	-	1-239	239	TCTCTCTGAACCATCTCCACAGGAACTTGGACCAGATCCTGCAGGCTCTGCACAACAACACCCCCTCTCTTCTCTTCTCCCCTCTGTTCCTCTGTCTTTGGCTTTGGTCTCTCCCTCTGGCTTTTCAGGTCTGAGCTATGTCTCCACATCAGGATTTCAGAGAAAACCAGAATGATCTTGCTGTAGTTTCTAGTCCCAGGGGTCCAACTCTTGGAGGAGAATGATAACAAAATGGAGTT	225	+	0-239	chr26	25921164	25921403	240	0
chr26	26963016	chr26_26963016	chr26_26963016_0	3182	3178	-	1-239	239	TCTCTCTGAACCATCTCCACAGGAACTTGGACCAGATCCTGCAGGCTCTGCACAACAACACCCCCTCTCTTCTCTTCTCCCCTCTGTTCCTCTGTCTTTGGCTTTGGTCTCTCCCTCTGGCTTTTCAGGTCTGAGCTATGTCTCCACATCAGGATTTCAGAGAAAACCAGAATGATCTTGCTGTAGTTTCTAGTCCCAGGGGTCCAACTCTTGGAGGAGAATGATAACAAAATGGAGTT	224	+	0-239	chr26	26196577	26196815	239	1
chr26	26963016	chr26_26963016	chr26_26963016_0	3182	3178	-	1-239	239	TCTCTCTGAACCATCTCCACAGGAACTTGGACCAGATCCTGCAGGCTCTGCACAACAACACCCCCTCTCTTCTCTTCTCCCCTCTGTTCCTCTGTCTTTGGCTTTGGTCTCTCCCTCTGGCTTTTCAGGTCTGAGCTATGTCTCCACATCAGGATTTCAGAGAAAACCAGAATGATCTTGCTGTAGTTTCTAGTCCCAGGGGTCCAACTCTTGGAGGAGAATGATAACAAAATGGAGTT	223	+	0-239	chr26	26980072	26980312	241	1
chr26	26963016	chr26_26963016	chr26_26963016_0	3182	3178	-	1-239	239	TCTCTCTGAACCATCTCCACAGGAACTTGGACCAGATCCTGCAGGCTCTGCACAACAACACCCCCTCTCTTCTCTTCTCCCCTCTGTTCCTCTGTCTTTGGCTTTGGTCTCTCCCTCTGGCTTTTCAGGTCTGAGCTATGTCTCCACATCAGGATTTCAGAGAAAACCAGAATGATCTTGCTGTAGTTTCTAGTCCCAGGGGTCCAACTCTTGGAGGAGAATGATAACAAAATGGAGTT	223	+	0-239	chr26	25720506	25720744	239	1
chr26	26963016	chr26_26963016	chr26_26963016_0	3182	3178	-	1-239	239	TCTCTCTGAACCATCTCCACAGGAACTTGGACCAGATCCTGCAGGCTCTGCACAACAACACCCCCTCTCTTCTCTTCTCCCCTCTGTTCCTCTGTCTTTGGCTTTGGTCTCTCCCTCTGGCTTTTCAGGTCTGAGCTATGTCTCCACATCAGGATTTCAGAGAAAACCAGAATGATCTTGCTGTAGTTTCTAGTCCCAGGGGTCCAACTCTTGGAGGAGAATGATAACAAAATGGAGTT	221	+	0-239	chr26	26003240	26003480	241	1
chr26	26963016	chr26_26963016	chr26_26963016_0	3182	3178	-	1-239	239	TCTCTCTGAACCATCTCCACAGGAACTTGGACCAGATCCTGCAGGCTCTGCACAACAACACCCCCTCTCTTCTCTTCTCCCCTCTGTTCCTCTGTCTTTGGCTTTGGTCTCTCCCTCTGGCTTTTCAGGTCTGAGCTATGTCTCCACATCAGGATTTCAGAGAAAACCAGAATGATCTTGCTGTAGTTTCTAGTCCCAGGGGTCCAACTCTTGGAGGAGAATGATAACAAAATGGAGTT	207	+	0-223	chr26	25844529	25844752	224	0
chr26	26963016	chr26_26963016	chr26_26963016_0	3182	3178	-	1-239	239	TCTCTCTGAACCATCTCCACAGGAACTTGGACCAGATCCTGCAGGCTCTGCACAACAACACCCCCTCTCTTCTCTTCTCCCCTCTGTTCCTCTGTCTTTGGCTTTGGTCTCTCCCTCTGGCTTTTCAGGTCTGAGCTATGTCTCCACATCAGGATTTCAGAGAAAACCAGAATGATCTTGCTGTAGTTTCTAGTCCCAGGGGTCCAACTCTTGGAGGAGAATGATAACAAAATGGAGTT	213	+	0-239	chr26	26911229	26911462	234	6
chr26	27592812	chr26_27592812	chr26_27592812_4	3427	3313	-	1-142	142	AACGCAATAGGAGAGGCACATCCAATGGATGGTGAAAGGGGGACATCGGGTAGTTGCTGCTGCCTATAAAGTGACCAGAAGAAGCGCAACCACAGAAGTGAGACATAACACGGGTGATGCTTCACTTCTTTTTTTTTTTTTT	122	+	0-129	chr26	27530756	27530884	129	1
chr26	27592812	chr26_27592812	chr26_27592812_4	3427	3313	-	1-142	142	AACGCAATAGGAGAGGCACATCCAATGGATGGTGAAAGGGGGACATCGGGTAGTTGCTGCTGCCTATAAAGTGACCAGAAGAAGCGCAACCACAGAAGTGAGACATAACACGGGTGATGCTTCACTTCTTTTTTTTTTTTTT	71	+	18-95	chr1	6790806	6790883	78	0
chr26	27974480	chr26_27974480	chr26_27974480_1	3584	3583	-	1-513	513	ATTTTTTTTTTTTTTTTTTTTTTTTTTTTAAATTCATAAATGAATTTAATAAAAAATCTTTTTAGCATAGAAGAGGTAAAAAAAAAAACAACCAAAAATTTTCATGCCAAAACTTCTTATTCTTAGCAGATTCATGAAACAAAAATGATGGATTATAGAAAGAAACTGGGAATATTATAAGAGTAATGAAAGCTGTACCAAAATATCAAGTTTGATACCCTAAGGAAAACAAAAGATCATTTCCAACAGTTTTTCTAAGGACTTGACATTTGTTATAAATGTTTAGAACAAGAAGAGCTTGTTGGCTTCTAGAAAGCCTACTGACATATGTCTGTTTTTTCACAGTGTGTACTCATCCTGACAATAAGAACAATTATTTCAGAAAACACTTCCATACAA…	485	+	27-513	chr7	59349403	59349891	489	2
chr26	27974480	chr26_27974480	chr26_27974480_1	3584	3583	-	1-513	513	ATTTTTTTTTTTTTTTTTTTTTTTTTTTTAAATTCATAAATGAATTTAATAAAAAATCTTTTTAGCATAGAAGAGGTAAAAAAAAAAACAACCAAAAATTTTCATGCCAAAACTTCTTATTCTTAGCAGATTCATGAAACAAAAATGATGGATTATAGAAAGAAACTGGGAATATTATAAGAGTAATGAAAGCTGTACCAAAATATCAAGTTTGATACCCTAAGGAAAACAAAAGATCATTTCCAACAGTTTTTCTAAGGACTTGACATTTGTTATAAATGTTTAGAACAAGAAGAGCTTGTTGGCTTCTAGAAAGCCTACTGACATATGTCTGTTTTTTCACAGTGTGTACTCATCCTGACAATAAGAACAATTATTTCAGAAAACACTTCCATACAA…	483	-	27-513	chr19	22528770	22529258	489	2
chr26	27974480	chr26_27974480	chr26_27974480_1	3584	3583	-	1-513	513	ATTTTTTTTTTTTTTTTTTTTTTTTTTTTAAATTCATAAATGAATTTAATAAAAAATCTTTTTAGCATAGAAGAGGTAAAAAAAAAAACAACCAAAAATTTTCATGCCAAAACTTCTTATTCTTAGCAGATTCATGAAACAAAAATGATGGATTATAGAAAGAAACTGGGAATATTATAAGAGTAATGAAAGCTGTACCAAAATATCAAGTTTGATACCCTAAGGAAAACAAAAGATCATTTCCAACAGTTTTTCTAAGGACTTGACATTTGTTATAAATGTTTAGAACAAGAAGAGCTTGTTGGCTTCTAGAAAGCCTACTGACATATGTCTGTTTTTTCACAGTGTGTACTCATCCTGACAATAAGAACAATTATTTCAGAAAACACTTCCATACAA…	486	-	27-513	chr1	28464885	28465370	486	1
chr26	31652993	chr26_31652993	chr26_31652993_1	7239	7238	-	1-1034	1034	ATTTATTTATTTATTTATTTATTTATTTTTTTTGACAGGAAAGTGAAAGTTTGCTTTATTAGCAATAATGACAAAATCCATCTAATCTGTCATGAACTCATGATCTAACAGCAAGCTTCCAACTTTGAATACTAGACTTCTTAAAAAAACAGAATTCAATTATCTAGCAATTTTGAATACACAGGATACAAACAAGCCTGGGAAATAAGTAAAATCTGAAATATTTATGAGTGAACAAAAAATAGAAATCCCAAAGCATGTGTCAACCAGCATGTCCCTCATTCAGTGGTTCAAAATTTATTTGTGATACCATGTGAACAAAATTATTGCTACTTGCCACTAAATTTGCAAGTCTTTAATAGGTAAGATGCAGCAAATTGGAAGATTCAAAATAGGCTA…	960	+	32-1006	chr7	47314304	47315268	965	10
chr26	34273940	chr26_34273940	chr26_34273940_1	6502	6501	+	6291-6502	212	TAAGTTGAAACGTTAAAAAAAAATAATAATAAATATATTTCTGAGATTATATACTTTATAGAAAAGTACTCATATGTCACACACAACATGTTACTACCCTAAAGGAAAACTGATATAATCCCTATATAACATTTGTGTATCATACCCAAAAATAGAGTTTTACTTTCTTCCAAAAAAAAAAAAATAAAATAAATAAATAAATAAATAAATAA	143	+	29-172	chr8	44488317	44488459	143	1
chr26	34273940	chr26_34273940	chr26_34273940_1	6502	6501	+	6291-6502	212	TAAGTTGAAACGTTAAAAAAAAATAATAATAAATATATTTCTGAGATTATATACTTTATAGAAAAGTACTCATATGTCACACACAACATGTTACTACCCTAAAGGAAAACTGATATAATCCCTATATAACATTTGTGTATCATACCCAAAAATAGAGTTTTACTTTCTTCCAAAAAAAAAAAAATAAAATAAATAAATAAATAAATAAATAA	123	+	40-172	chr32	1166270	1166400	131	2
chr26	34273940	chr26_34273940	chr26_34273940_1	6502	6501	+	6291-6502	212	TAAGTTGAAACGTTAAAAAAAAATAATAATAAATATATTTCTGAGATTATATACTTTATAGAAAAGTACTCATATGTCACACACAACATGTTACTACCCTAAAGGAAAACTGATATAATCCCTATATAACATTTGTGTATCATACCCAAAAATAGAGTTTTACTTTCTTCCAAAAAAAAAAAAATAAAATAAATAAATAAATAAATAAATAA	135	-	29-172	chr18	56380830	56380972	143	1
chr27	5861099	chr27_5861099	chr27_5861099_1	3751	3750	-	1-518	518	TTTTTTTTTTTTTTTTTTTTTTTTTTATTAAATTAAATTCATAAATGAATTTAATAAAAAATCTTTTTAGCATAGAAGAGGTAAAAAAAAAAACAACCAAAAATTTTCATGCCAAAACTTCTTATTCTTAGCAGATTCATGAAACAAAAATGATGGATTATAGAAAGAAACTGGGAATATTATAAGAGTAATGAAAGCTGTACCAAAATATCAAGTTTGATACCCTAAGGAAAACAAAAGATCATTTCCAACAGTTTTTCTAAGGACTTGACATTTGTTATAAATGTTTAGAACAAGAAGAGCTTGTTGGCTTCTAGAAAGCCTACTGACATATGTCTGTTTTTTCACAGTGTGTACTCATCCTGACAATAAGAACAATTATTTCAGAAAACACTTCCA…	492	+	25-518	chr7	59349396	59349891	496	2
chr27	5861099	chr27_5861099	chr27_5861099_1	3751	3750	-	1-518	518	TTTTTTTTTTTTTTTTTTTTTTTTTTATTAAATTAAATTCATAAATGAATTTAATAAAAAATCTTTTTAGCATAGAAGAGGTAAAAAAAAAAACAACCAAAAATTTTCATGCCAAAACTTCTTATTCTTAGCAGATTCATGAAACAAAAATGATGGATTATAGAAAGAAACTGGGAATATTATAAGAGTAATGAAAGCTGTACCAAAATATCAAGTTTGATACCCTAAGGAAAACAAAAGATCATTTCCAACAGTTTTTCTAAGGACTTGACATTTGTTATAAATGTTTAGAACAAGAAGAGCTTGTTGGCTTCTAGAAAGCCTACTGACATATGTCTGTTTTTTCACAGTGTGTACTCATCCTGACAATAAGAACAATTATTTCAGAAAACACTTCCA…	490	-	25-518	chr19	22528770	22529265	496	2
chr27	5861099	chr27_5861099	chr27_5861099_1	3751	3750	-	1-518	518	TTTTTTTTTTTTTTTTTTTTTTTTTTATTAAATTAAATTCATAAATGAATTTAATAAAAAATCTTTTTAGCATAGAAGAGGTAAAAAAAAAAACAACCAAAAATTTTCATGCCAAAACTTCTTATTCTTAGCAGATTCATGAAACAAAAATGATGGATTATAGAAAGAAACTGGGAATATTATAAGAGTAATGAAAGCTGTACCAAAATATCAAGTTTGATACCCTAAGGAAAACAAAAGATCATTTCCAACAGTTTTTCTAAGGACTTGACATTTGTTATAAATGTTTAGAACAAGAAGAGCTTGTTGGCTTCTAGAAAGCCTACTGACATATGTCTGTTTTTTCACAGTGTGTACTCATCCTGACAATAAGAACAATTATTTCAGAAAACACTTCCA…	493	-	25-518	chr1	28464885	28465377	493	1
chr27	6183421	chr27_6183421	chr27_6183421_2	407	406	-	1-109	109	TTTTTTTTTTTTTTTTTTTTGAATTTTGGAATACAATTCTTTATTTAGAATAATTAATTATGAGTAATTATCGAGTTAAAAGAATAGACTGGATTATTAATTTTTACAA	90	+	19-109	chr10	36795431	36795520	90	1
chr27	6844780	chr27_6844780	chr27_6844780_1	715	714	-	1976-01-01	76	AAGGGGTGATCTTTTTTTTTTTTTTTTTTTTTTTTTTTTTTTTTAAATAGGGCAGCCTGGGTGGCTCAGCAGTTTA	30	+	39-69	chr27	9369580	9369609	30	1
chr27	11070159	chr27_11070159	chr27_11070159_1	1071	1070	+	902-1071	170	AAAAAAAAAAAAGAACCTATGGATCATCTTAATAAATATTTTGGCATATTTTCAAAAAAAAAAAAAAAATAAATAAATAAATAAAAGTTTAAAAAAAAAAAAAAAAAAAAAAAAAAAAAAAAAAAAAAAAAAAAAAAAAAAAAAAAAAAAAAAAAAAAAAAAAAAGGGCT	42	+	19664	chr13	52384263	52384304	42	1
chr27	12692849	chr27_12692849	chr27_12692849_1	7079	7078	-	1-888	888	CCCTTTCTTTTTTTTTTTTTTTTTTTTTTTTTTTTTTTTGTTTCCATTGTTCATTTCCTTTATTACAGATACAATGAAACTGTCCAGTATGATTAAGAGATGTCTTACCATAGAAAATAGAGCCATTTCCCTAGAATACATCACAACGTATTTTTAAAAAGCTGATTAAATGGCTCATCTGTTTCATCACAAATCCTTACCAAAGATAAAGAAATCATGCCATAATTCAAACTGCATTTTTAGGGATTAAGTTTTATGCCAAAATGATTACATAGTCTAGCAATAGCTCTCTAAGGATGTTGGTTTGATAAAATAGCTTCCAGTGGTTAAAATAGATAAGCATTTCCAAACTAAATATGCTGCATATGGTACTCAATAGAAATTTAACTAATTAATAGA…	818	+	38-857	chr14	29962503	29963322	820	0
chr27	14822507	chr27_14822507	chr27_14822507_2	6428	6426	+	6324-6428	105	AAAAAAAAAAAAAGAAACTTTGTCACTACTCACAATTTTAATTTAAATAAAGGACTATGCTAGTTAAAAAAAAAAAAAAAAAAAAAAAAAAAAAAAAAAAAAAGA	66	-	0-66	chr36	20463340	20463613	274	207
chr27	17674691	chr27_17674691	chr27_17674691_8	6361	6360	+	6252-6361	110	TAAATAAAACAAATACAGCATCATAGAAACATAACTTATTACATTACCTAATAAATGACAAATGTAAACATAATACTTATAAATATATATTAATAAAAAAAAATGTCTCT	91	+	35156	chr8	183514	183605	92	1
chr27	17674691	chr27_17674691	chr27_17674691_8	6361	6360	+	6252-6361	110	TAAATAAAACAAATACAGCATCATAGAAACATAACTTATTACATTACCTAATAAATGACAAATGTAAACATAATACTTATAAATATATATTAATAAAAAAAAATGTCTCT	91	+	35156	chr8	121450	121541	92	1
chr27	17674691	chr27_17674691	chr27_17674691_8	6361	6360	+	6252-6361	110	TAAATAAAACAAATACAGCATCATAGAAACATAACTTATTACATTACCTAATAAATGACAAATGTAAACATAATACTTATAAATATATATTAATAAAAAAAAATGTCTCT	76	+	35156	chr25	109758	109847	90	3
chr27	17674691	chr27_17674691	chr27_17674691_8	6361	6360	+	6252-6361	110	TAAATAAAACAAATACAGCATCATAGAAACATAACTTATTACATTACCTAATAAATGACAAATGTAAACATAATACTTATAAATATATATTAATAAAAAAAAATGTCTCT	86	+	35156	chr21	22744	22834	91	2
chr27	17674691	chr27_17674691	chr27_17674691_8	6361	6360	+	6252-6361	110	TAAATAAAACAAATACAGCATCATAGAAACATAACTTATTACATTACCTAATAAATGACAAATGTAAACATAATACTTATAAATATATATTAATAAAAAAAAATGTCTCT	87	+	35156	chr14	11615126	11615217	92	1
chr27	17674691	chr27_17674691	chr27_17674691_8	6361	6360	+	6252-6361	110	TAAATAAAACAAATACAGCATCATAGAAACATAACTTATTACATTACCTAATAAATGACAAATGTAAACATAATACTTATAAATATATATTAATAAAAAAAAATGTCTCT	83	-	35156	chr7	81031916	81032007	92	1
chr27	17674691	chr27_17674691	chr27_17674691_8	6361	6360	+	6252-6361	110	TAAATAAAACAAATACAGCATCATAGAAACATAACTTATTACATTACCTAATAAATGACAAATGTAAACATAATACTTATAAATATATATTAATAAAAAAAAATGTCTCT	86	-	35156	chr32	40202303	40202394	92	1
chr27	21287965	chr27_21287965	chr27_21287965_1	2023	2022	+	1727-2023	297	AAAAAGAGCAAAAAAAAAAAAAAATAAAAAAATAAAAAAAAAAAAATAAAAAAAAAAATAAAAAAAAAATAAAAAAAAATAAAAAAAAGGTTAATTTTATGTCATAGGAATTTTGCCTCAAAAAAAATCATTGTAATGAAGATGCTCTTATACCTTGCACATTCATTGCATTGTCTCCTCACGATGAATCTGTTGAAGGCAAAAAAATAAATAAATAAATAAATAAATAAAAAAAAAAAAAAAAAAAAAAAAAAAAAAAAAAAAAAAAAAAAAAAAAAAAAAAAAAACAAATGAAAA	148	-	79-227	chrX	56561386	56561533	148	1
chr27	23672151	chr27_23672151	chr27_23672151_2	6607	6606	+	6308-6607	300	TAAAATAAAATAAAATTAAAAAAAAAAAAAAAAAAAAAAAAAAAAAAAAAAGAAATAAAATGTTTCCTGGGAAGAATGATAAAATCCTATTGTTGTTGAGTCCTAATGCCCATGATGGTTGCCTTAATGGGGCCAAATATTTGACTCTGTGCTTGCTAGTGGCCAGTACTACTGGTTGCAAAAATTTTACCTTTCCTTTATAAAAGATCAACCTAGTATCTCTGGGGTGAAATAAAGCTTTTATTAACCCTTTAAAAAAAAAAAAAAAAAAAAAAAAAAAAAAAAAAATAAAGTGCAAAC	204	+	50-254	chr15	5439394	5439597	204	1
chr27	25545134	chr27_25545134	chr27_25545134_1	6404	6403	+	6185-6404	220	AATAAAAAAAAAAAAAAAAAAAAAAAAAAAAAAAAAGTAGAAAAAGAGAAATAATGTCAATATCAGTATTGATCTCATATCCTAAATGGAGGGACCATACAGGTACACAGTGAATAAAATACATAAATAAAAAATAAAAGTATCAAAAAAAAAAAAAAAAAAAAAAAAAAAAAAAAAAAAAAAAAAAAAAAAAAAAAAAAAAAAAAATAAAAAGAAGCAG	111	+	33-144	chr3	46785945	46786055	111	1
chr27	28855653	chr27_28855653	chr27_28855653_1	1214	1213	+	1091-1214	124	TAAATACCTCTACAGCATCTTGTACCACAAGGGCATGGCATACATCAGCCATTCAATACATATAGAACAAAATTAACTATTAAATTTTTTAAAAAAGAAAAAAAAAAAAAAAAAACAAGAGTTA	95	+	35827	chr3	6843131	6843226	96	1
chr27	31908231	chr27_31908231	chr27_31908231_2	2480	2479	+	2297-2480	184	TAAACTAATTTTGGCATACAAAAAAAAAAAAAAAAAAAAAAAAAAAAAAGAAAGTAACTGTGTTCTGGAAAAGCATAACCAGGACTAGAAAATTTACATTTTCTTTAATATGTTGGAATGGTAGAATTCCAATAACTCTAACAAAAACATAAAAAAAAAAAAAAAAAAAAAAAAAATGGAGAGA	101	+	49-150	chr32	19705479	19705579	101	1
chr27	33391347	chr27_33391347	chr27_33391347_1	2802	2333	+	2468-2802	335	CCATAGCTTGACTTTGACCAGGTTCGACGGACTGGCTCTAACAGGGTCTCCAGGTTTCTTTCCTTCCTTCCCATCCCCTAGTGATAAATATAATCCCCAGAATTCTCTAAATCCCAACGAGTCCCAACTGAAAGAAATAGGATGAGAGAAGTCAAAACCATGCCTCTCTCTCAGGCTATCTTGTGCTCCTTACATGTGTGAGGTGGAAAGGAGAAAGGGGCTGAGTCAAGAGGGTTCTTCAAAGTGACACTCATCCCCGAGTAACATGGTCGTCAGGGAAGAAGGTGCTGTTCCTTTACAAGTAACCTCATCGAGAGGACCAGAGGACACTGCGA	38	+	26-66	chr27	33407022	33407061	40	1
chr28	2660867	chr28_2660867	chr28_2660867_1	762	761	-	1-199	199	AGCCCTCTTTTTTTTTTTTTTTTTTCAGGCATGGGGTACTTTTATTTAACAAGCACATTGTTTTTTTTGTTTGCCACCTACATGTGTTTATTTATTTATTTATTTATTTTTTCAGGCATGGGGTACTTTTATTTAACAAGCACATTGTTTTTTTTGTTTGCCACCTACATGTGTTTATTTTTTTTTGTTGTTGTTGTTT	66	-	24-90	chr33	18327324	18327389	66	1
chr28	5210065	chr28_5210065	chr28_5210065_2	6476	6475	-	1-147	147	TTTTTTTTTTTTTTTTTTTTTTTTTTTTCATATTGCCAACAATCTTTATATTTCTACATACAATCTATTCATACATTTATCCAGAAATGAAATATTTTTTTTTTTTTTTTTTATTTTTTTATTTTTTTATTTTTTCCATTTGGCACA	72	+	27-99	chr21	4836849	4836920	72	1
chr28	20158888	chr28_20158888	chr28_20158888_6	6922	6921	+	6374-6922	549	TCTCCTTTAGTGTTTCCAACAGAGAAAAGATTCATAAAGAAAATGAAGTCAGGTGATCCTTCAGAAAGATTGAGTCAAAATGCATGAAGTAATTCATAACAGAAGATACAGAAGGTTGATAGTATGTTCACCAAATCCTGAAAGCATAGATGCTGAAGAATCATTGACTATTCTCATATCCACAAAAGAAGAGTTTCAGGAGAGTTTTGTCAACATACCTTAGGGATGTAACTAAGCTGAGTTTTGAGAGAATGGAAGGTGAATCATTTTGAGCTCCACTAAGAACTGGTTCTATAAAACTGTGGCAGAATGGAGTTGGATTCTTCTGCTACTAAGAAGGCTGAGACATTGCTCTAGATTCCACCGACAGAAAAACCTGGAAGAAGTGGAGGGGTGATT…	516	+	0-519	chr7	22146436	22146955	520	0
chr28	20423101	chr28_20423101	chr28_20423101_1	6813	6812	-	1-452	452	CATCTTTCTTTTTTTTTTTTTTTTTTTTTTTTTTTTTTTTTTTTTTTTTGTGTTTTATAACCTTTTAATTGACTAAAACTATAGGCTATGTTGTATGTCATTTTGATTACACAATAAACAGCATCTCCTATCAATGACATTAAAAACTCAAGTGTATTGCAGACACTTTTTAGCATTTTGGGTTTGTTTCCCTGTTTGAGTGTAATCACAGACATACAGCTTCTTGAACATCCACCTCTGTTCCAACTGGCTATAATTTTTCATTCTGATGCTCAAATTTTAACAGCTTGGCCACGAACAGGCTGCTTTTTCTTCTGGCCTCTTTGTCCTTTTCAACACAATCCCAGACATCTCTCAAAATATCTTTGCTTTCTTGCAATAAAATATTTCAGGTCTGTA…	403	+	48-452	chr35	23247401	23247804	404	1
chr28	23317423	chr28_23317423	chr28_23317423_1	6357	6356	+	6299-6357	59	AGAAATTATAAGGCAATTACACTTATAAATATTAAAAAAAAAAAAAAAGAAAAAATTAA	33	-	0-33	chr29	7486558	7486590	33	1
chr28	27970264	chr28_27970264	chr28_27970264_1	6681	6680	+	6332-6681	350	AAAAAAAAAAAAAATTATAACTTAATATCCGAAGGACAGAAACAAAGAATTTTGTACTTTAAGAAGCTAAAAGTGTGTCATTGTACAGAGAGTACAGGCTTGATAGTGAGCCGAACTTCGGCTAAAATTGTCATTAACAGCTAACAAACAAGCTTCAAACATTAATCTTTCCCATCTATAAAATGGGGTTAACATTATTTGCAAATTTTTTCTAAAGACTAGAAATAATATCTGTAAATCTCTAAGCACAGTGTCTGGCATATGATTTTGATGGTGATGATAATGAATTTTCTTTAAGAATAAAAAAAAAAAAAAAAAAAAAAAAAAAAAAAAAAAAAATAAAAATGAAA	293	+	9-302	chr3	13434556	13434848	293	1
chr29	8210645	chr29_8210645	chr29_8210645_4	1510	1509	-	1-192	192	TTATTTATTTATTTATTTATTTATTTATTTATTTATTTATTTATTTATTTTGAGGTAGATATTGTGGTAGATTTTTATTTTGTTTTTTTGCTAAATTTTCTGCAATAAACATGCACTAATTTTACAATCTGTGAGAACAGAAGTTCTGAAAATTGATCACTTCTTGAAAAACAATATATATTAACAATTTTT	140	+	50-192	chr32	22685775	22685916	142	1
chr29	8306307	chr29_8306307	chr29_8306307_1	6736	6735	+	6320-6736	417	GTTAGATTTCTCAAAAGTATCAGTTACCTTAGAAGTAGAAAGAACACAGAGATAAGGCTCATTGAAATAGGATGGAGACTGGATCTATGCATTTTCATCACGTTTGACAGGTGATCCCAGTGCTCACTAAGGTTTAAAAACCACTGAACTAAGAAAATACAGTTCTTAAAACTCATCTGAAATCTTAAAGGGGGATCCCTGGGTGGCGCAGCGGTTTGGCGCCTGCCTTTGGCCCAGGGCGCGATCCTGGAGACCCGGGGTCGAATCCCACGTCGGGCTCCCGGCATGGAGCCTGCTTCTCTGCCTGTGTCTCTGCCTCTCTCTCTCTCTCTCTGTGACTATCATAAATTTAAAAAAATAAAAATAAATAAAAATAAATAAAATGAAAAAAAAAAAAAA…	172	-	153-362	chrX	48363651	48363856	206	4
chr29	8306307	chr29_8306307	chr29_8306307_1	6736	6735	+	6320-6736	417	GTTAGATTTCTCAAAAGTATCAGTTACCTTAGAAGTAGAAAGAACACAGAGATAAGGCTCATTGAAATAGGATGGAGACTGGATCTATGCATTTTCATCACGTTTGACAGGTGATCCCAGTGCTCACTAAGGTTTAAAAACCACTGAACTAAGAAAATACAGTTCTTAAAACTCATCTGAAATCTTAAAGGGGGATCCCTGGGTGGCGCAGCGGTTTGGCGCCTGCCTTTGGCCCAGGGCGCGATCCTGGAGACCCGGGGTCGAATCCCACGTCGGGCTCCCGGCATGGAGCCTGCTTCTCTGCCTGTGTCTCTGCCTCTCTCTCTCTCTCTCTGTGACTATCATAAATTTAAAAAAATAAAAATAAATAAAAATAAATAAAATGAAAAAAAAAAAAAA…	388	-	0-388	chr8	7933676	7934063	388	1
chr29	13188914	chr29_13188914	chr29_13188914_3	8143	6362	-	1-1831	1831	TTCTGCATCTTTTTGTCACTAATGAATAGCTCTTATAGGTAATTTAATATTGTTGAATCAATTTTTAAGCATTCTATCGAGAGTCACTATTAAATACTTTATCCATTTATATTTATTGTAATTTTAGTTATAACTTATTTCTATTATACCAAAGTTTTCAATTACATACAAAGTTATTTTTCTTTCTTTGAAGTGGTAAAATATCTTAATTGTAGAAATTATGTATTTGTTTTTTTTTCCTTTCTGTTAATTAGACCTAATATAACGTATTTATAGTTCTTTTATTACATCAGTATCTTGCATATGTCATTATGTACGTCTTCCTCTGGAAGAGATATATCTCCCAAGACACTCTCTTTCCTCTACTGACCCTCTTTTCCTGACTGTCACCCATAATTA…	77	-	685-924	chr9	24430515	24430997	483	243
chr29	15418572	chr29_15418572	chr29_15418572_2	6609	6607	-	1-279	279	TATTTGTTTTTTTTTTTTTTTTTTTTTTTTTTTTTATTTGAAATTACAGGATATTTATCTTGGAGACAAGGAGACATGGGGAAACAAACCAATAGGCTTAGATTTGTTTTGTCTTTAAACTGCTAATTTTTTGATTCAATGAAAATTGTTTTTTTTTTTAATTTCCTGTACATTCAGTTCTGCTTTAAGTTCTGCTTTAAAGTAACACATTTGTAGCACTTTGAGTCTTCAAATGAAGATATTCATTGTTTATGTAATCCCATCATGATATCACTTTCC	230	+	34-279	chr8	18094306	18094537	232	14
chr29	20489522	chr29_20489522	chr29_20489522_1	8181	8180	-	1-1839	1839	TTTTTTTTTTTTTTTTTTTTTTTTTTTTTTACAATGTACCATTTCTATAAATTAAAAAACACAATCACACAAAATATACCACATATTTTAAAAAGGTAAACACATATTTGGGGATACAGATGTAACATTCAAAGTGGTGATTAATAGAAGAGAGGAGAAACAATAGTTGGATTTGGGAAAAAATTAAAAACAGGTGATGATTCACTATCAGGTGAGAAATATGACTAAATCAACTCACTGCTACAGATATTACAGCAACAACATAACAGTGACCTCCATTGACCTTTTGGACTATTCATTTCAAATGTAGTTTGTCTTAGAGAGCATTATAAAAGCTTACTGTACCACAGGGGAGATACTCATGTAATAAGAATATGAGTCACCTATGTTTAAGAATTC…	1808	-	29-1839	chr29	27231722	27233530	1809	2
chr29	21318375	chr29_21318375	chr29_21318375_1	6357	6356	+	6287-6357	71	TGCAAAGCTTTATAAGGAGACTGAAAATAAACATTGTAAATAAAAAAAAAAAAAAAAGAAAATGTAGATCA	44	+	0-44	chr3	49345528	49345571	44	1
chr29	21318375	chr29_21318375	chr29_21318375_1	6357	6356	+	6287-6357	71	TGCAAAGCTTTATAAGGAGACTGAAAATAAACATTGTAAATAAAAAAAAAAAAAAAAGAAAATGTAGATCA	56	+	0-57	chr2	39146466	39146522	57	1
chr29	26328776	chr29_26328776	chr29_26328776_1	853	852	+	776-853	78	AGATTTGGAAAACAAGACCCAATTCTAAGACAATAAACAAATTGAAGATCAAAAAAAAATAAATAAATAAAATAAAAT	50	+	0-50	chrX	10821006	10821055	50	1
chr29	26328776	chr29_26328776	chr29_26328776_1	853	852	+	776-853	78	AGATTTGGAAAACAAGACCCAATTCTAAGACAATAAACAAATTGAAGATCAAAAAAAAATAAATAAATAAAATAAAAT	68	-	0-77	chr37	9008381	9008451	71	7
chr29	32250468	chr29_32250468	chr29_32250468_5	3500	3499	+	3330-3500	171	TTTCGGCTTTCCTGTGTGTGTGTGCGCATACACACACACACACACACACACACATATGCATATGTATACATTTGTGTGTGTGTTACTTGGTTAGTGTTATAAATATAAAACCTCTTTCTTACTGGGAATTTTTATAATAAAAAAAAAAGAAGGAAAAAAAAAAGAAATCAG	150	+	0-156	chr25	10289446	10289596	151	6
chr29	35539258	chr29_35539258	chr29_35539258_1	6473	6472	-	1-152	152	TATTCTTTTTTTTTTTTTTTTTTTTTTTTTTTTTTTTTTTTTTTTTTTTGCAGAAATATGTGAACATTTATTGCAAGGTCGGGTAACTCCAAGATTTCAAGGTAGGTGCCCCTCAATAGGTCCTGTCTTCTCTCTAGTTCCTCAGAATTCCC	104	+	48-152	chr23	9728854	9728957	104	1
chr29	35539258	chr29_35539258	chr29_35539258_1	6473	6472	-	1-152	152	TATTCTTTTTTTTTTTTTTTTTTTTTTTTTTTTTTTTTTTTTTTTTTTTGCAGAAATATGTGAACATTTATTGCAAGGTCGGGTAACTCCAAGATTTCAAGGTAGGTGCCCCTCAATAGGTCCTGTCTTCTCTCTAGTTCCTCAGAATTCCC	104	+	48-152	chr15	26417994	26418097	104	1
chr30	3072370	chr30_3072370	chr30_3072370_1	7470	7468	+	6321-7470	1150	AAAAAAAGAAACAAGGTTGGACATGGGATGATGACTGTTGAAGCTGGGTACTGATTAGATGGGATTCATTAGGCTATTTCTCTACTTCTGTACAGATTGGACATTTTCCATAATAAACAATTTTAAAAAACCAGCGACAATGGGGCACCTGGGTGGCTCAATCCGACTCTTGGTTTTGTCTCAGGTCATGATCTCATGGGTTGTAGGACAGAGCTCCATGCTTGCCTCTGCATTCGGGGAGTCTGCTTGAAGATTCTCTCTCTGTACAATAAATAAATAAATCTTTTTAAAAATTAGGGGAAACGGAAAACAGAATTTTCTTATTTTATATCTGCTACAATTTGAACCATGAACTATTTGCAGCTGTGTACAACATTCCTCATTTGATTTTAAGCTCTC…	1097	-	0-1098	chr27	28743052	28744217	1166	67
chr30	4319369	chr30_4319369	chr30_4319369_1	2202	2201	+	2062-2202	141	GTTCTTTCTGCACTTGCAGTGATATCCAGTGCAGACAGAAGATGTAAATTAAAAAAAAAAAAAAAAAAAAAAAAAAAAAAAAAAAAAAAAAAAAAAAAAAAAAAAAAAAAAAAAAAAAAAAAAAAAAAAAAAGAAATCATC	51	+	0-51	chr30	21470911	21470961	51	1
chr30	12644523	chr30_12644523	chr30_12644523_2	723	722	-	1-147	147	TTAATTTTTTTTTTTTTTTAGCAGTTACTGTTTTATTTCAGTTTACAGTAATTTTCAGACAATCTTATTTTCCCATCCTTCTAGTAGAATCTTTATGTGAGTTTGTAAAAGAGTGAATTTTGCATGATCAGTATTGTCCTGTCCTTG	129	-	18-147	chr30	11008845	11008973	129	1
chr30	16057637	chr30_16057637	chr30_16057637_1	6423	6422	-	1997-01-01	97	AGACTGTCTTTTTTTCTTTTTTTTTTTTTTTTTTTTTTTTTTTTTTTTTTTTTTTTTTTTTTTTTAATGTACTCAATAAGGTTTATTAAGAACAGGC	33	+	64-97	chr20	51843415	51843447	33	1
chr30	25361444	chr30_25361444	chr30_25361444_1	6433	6432	-	1-168	168	TTTTTTTATTTTTTTTTTATTTTTTTTATTTTTTTTTTTTGGTAACAAAATATTTTGCCATTGTTGTAACACAAATAGAGACGTTTCCTCTTTTTTTTTTTTTTTTTTTTGTATCCTTTGGAACATTTTATTTTTTTTTTTGTCAGTTTATTATTTTTATTTTTTTAT	131	-	35-168	chr35	9685258	9685392	135	1
chr30	25570071	chr30_25570071	chr30_25570071_1	6432	6431	+	6291-6432	142	CAAAAAAAAAACAAAAACAAAACAAAAAAAATAAATAAATAAAACTAGTGCCAGTTCTTTGAGTTATGATTTTGTGAGGTTATAAAATAAAGCAAGTCCGAAAATGGCAAAAAAAAAAAAAAAAAAAAAGAAAAAAAAATAC	69	+	39-108	chr1	93506293	93506361	69	1
chr31	10685902	chr31_10685902	chr31_10685902_5	1784	1783	+	1445-1784	340	AAACAAAAAAAACAAAAGAGATATTTTATAATTGGGTAAACACCATCTCTTTATTATTATACTTTGTTTCACATAACTGAAGTTTTCTAACATTAATTTAATAACAAAATAAACAGTCTGGATTGATATTTTAAAACAAATAATCCAACAAGCATGTATTAGAAGTTACCAGATGCCTGGAATTGTGCTGGTCTGGGATTAGAGAGATACAACCTGTCCCTAAATTCAAAATATTCTGTAATAATTAACTTAATACTCATGTGTATAATATATAAATATTTTGAAATAAATAAAATTGATTTAAAATAAAAATAAAATAAAATAAAATAAAATAAAGATT	295	+	12-308	chr30	15777661	15777956	296	1
chr31	20385625	chr31_20385625	chr31_20385625_1	6550	6549	-	1-230	230	TTTCTATTTTTTTTTTTTCCCATTTAAAAATGTTTTATTGTGATCAACTTCAATCAGATGGAAAAGTAAATTTATGTTTTTAAACTGATGCATTTAGTCCATTAATATTTATTACAATTATTGAGGTATTTGGATTCATTACTACCATCTTATTTTGTATGTTATATTGGCTCTGCTTTTTCTGTTTTTTTTTTTCTTCCTGAATTCTTTTTTTTTTTTTGTATTTTATT	195	-	17-212	chr30	9426546	9426741	196	0
chr31	23881211	chr31_23881211	chr31_23881211_2	3171	3170	+	2907-3171	265	AGAAACATTGGACAGAGACAGAACATCGTCACAATAGTCTTATCAGGTTCATTACCCAGTGGTTTGTTGTCCTGTGGTATTGCATGAGTGCCATTTGTATTTACTTTTAAATGTTAGTTTTCTCATTTGCTTGTAGCCAGGGGATGTACTCAGGGTGGTTCTATATAATCAGAATATTATTAGCTCTCTCTGCCAGCAATAAAATTTCAAAGTAGAGAAATTTTGTTTTCCAGCCAAAAAAAAAAAAAAAAAAAAAAATAAGTTC	232	+	1-236	chr4	17315474	17315708	235	1
chr31	26475291	chr31_26475291	chr31_26475291_2	716	715	+	663-716	54	TAAAGTATAAATATGTCCCATGAGATATTTGGAAGATAAAAAAAAAAAAAAAGA	38	+	0-38	chr8	49826863	49826900	38	1
chr31	33798596	chr31_33798596	chr31_33798596_1	852	851	-	1-138	138	TCATTGTGGTTTTTTTTTTTGTTTGTTTGTTTGTTTGTTTTTGGAACACATGCTGCAATTTTTATTTCAACCAAATTGCCTCCCTAATTGTATATAATTTATTTTTGGGGGGGTGATGTATACTTTTATTTTTATTTA	67	+	33-101	chr23	34636131	34636198	68	1
chr32	2577563	chr32_2577563	chr32_2577563_1	6316	6315	-	1978-01-01	78	TAGATTCACTTCCTGTTTTATTTTTTTTTTTTATTTTTTTATTTTTTTTTTTATAACTGCTGCAATATAGACTTTTAT	62	+	15-78	chr19	32640028	32640114	87	23
chr32	2577563	chr32_2577563	chr32_2577563_1	6316	6315	-	1978-01-01	78	TAGATTCACTTCCTGTTTTATTTTTTTTTTTTATTTTTTTATTTTTTTTTTTATAACTGCTGCAATATAGACTTTTAT	57	-	20-78	chr32	5097833	5097897	65	6
chr32	5094095	chr32_5094095	chr32_5094095_2	4020	4019	+	3745-4020	276	GTCTATATTGCAGCAGTTATAAAAAAAAAATAAAAAAATAAAAAAATAAAAAAATAAAAAATTCACAGTGGTTTACATATATAAAAAGAGGAACCCCACTGATACATAAATATGTGAATTATATTAACTGTAAATAGACTAATTACTCCTTTATTTTTTTGACAAAAAACACATTTATTATTGAGCACTGGGTGTTATTCTGTATGTTGGTAAATTGAACACCAATAAAAATAAATTAAAAAAAAAAAAAAAAAAAAAAAAAAAAAGGAAATAGAT	213	+	28-244	chr1	105706710	105707124	415	198
chr32	12582405	chr32_12582405	chr32_12582405_1	6374	6373	-	1964-01-01	64	CTTTTTCTTTTTTTTTTTTTTTTTTTTTTTTTTTTTTTGGTAGGACATATAGCTTTATTTATTT	43	-	21-64	chr5	66008784	66008826	43	1
chr32	14929173	chr32_14929173	chr32_14929173_4	1559	1558	+	1166-1559	394	GCTATTGCAGTACTTTAGAGGTAAGGGGTAGTGGTTATGACTAAAATAGCAAAGGGAGGGGAAGAAAGAAGTGGTCAGGATCCTAATTATTTTCAAAGTTGAAATGGCAAGAACCGCTGATGGGACTGAGTGATGTGAAGAAAAGGGAAGAAATCAAGGCTGCTTGTAGGTTTGGAGTATAAACACTTTGTGAATGGTAAAGCCATTTAGACAGGTGGAGAAACCTTGGGTAAGAGTCATTTTCACGATAAAAATCCCGAGTTCTGTTTCAGATGTAGTAAGTTTGAACTACCTATTTTATAACCAAGCATATGGGTCTGGAGTCATTAAATTCAATCAGGTGCCCTCAGGAGTAAGAACAGAACACAGAAGTGCCTCACTCAGGGAACTGAAC	373	-	0-394	chr10	68805085	68805479	395	0
chr32	15722374	chr32_15722374	chr32_15722374_1	1121	1120	-	1-123	123	ATCTTCTTTTTTTTTTTTTTTTTTTTATAATGAATCCAGAGTGACTTTACTTACATGTCCAACTTATTTCCAAACACGTTAGCAATTTTTTTTTTTTTTTTTTTTTAGATTTTATTTTTTTAT	65	+	24-89	chr4	34313714	34313778	65	1
chr32	20487558	chr32_20487558	chr32_20487558_1	409	408	+	335-409	75	AAAAGGAAAACAAATCAGAGACAATTGTGTAGAGTACCCCAAACAAAAAAAAAAAAAAAAAAAAAAAAAAAAAGA	70	-	27426	chr20	30899066	30899140	75	1
chr32	39535601	chr32_39535601	chr32_39535601_0	354	353	-	1948-01-01	48	AAATTTTTAGTTCTAGTATAGTTAACATACAGAATTACATCCGTTTCA	33	-	0-33	chr6	49194138	49194170	33	1
chr32	39866119	chr32_39866119	chr32_39866119_2	6433	6335	+	6200-6433	234	ATAAATTTCAACACAAACACAGGTTAACTGCATGTGTGCAAGAGGCTTATGGATATGTTTATACAAATGCCCATTAAAAAAAATTGAAGGGCCAAAAAAAAAAAAAAAAAAAAAAAAAAAAAAAAGTGAAATAACTGAAGAATTAAGAGAAATCACTAGTAGAATCAGAGCTTTCTAAACACGGCACTTGCAACAGTTTGAGCCAAGAGGGAAGCAGGGTACTGTAGAAGATGG	93	-	34335	chr1	51559608	51559700	93	1
chr32	40039139	chr32_40039139	chr32_40039139_1	1036	1035	+	957-1036	80	AATCTCTTAACTATTAAAAAAAATAAATGATGGTTGTGAAAAAAAAAAAAAAAAAAAAAAAAAAAAAAAAAAGATACAGT	72	+	0-72	chr26	26994464	26994535	72	1
chr32	40039139	chr32_40039139	chr32_40039139_1	1036	1035	+	957-1036	80	AATCTCTTAACTATTAAAAAAAATAAATGATGGTTGTGAAAAAAAAAAAAAAAAAAAAAAAAAAAAAAAAAAGATACAGT	41	+	0-41	chr10	43349976	43350016	41	1
chr33	6460201	chr33_6460201	chr33_6460201_1	6420	6419	+	6328-6420	93	TAAAAAATAAAAATAAAACAGAATTTTTAGCTATTTGCACATTAAATAAAACTATCTTGATTAAAAAAAAAAAAAAAAAAAAAAATATTTAGT	62	+	23012	chr4	77518697	77518759	63	0
chr33	7504459	chr33_7504459	chr33_7504459_1	6676	6675	+	6203-6676	474	AATAAAAAAATAAAAAAATAAAATAAATAAATAAATAAAATTAAAAAAAAAAAAAAAAAAAAACATTGTAGTAAACAATTAAAAAAAAAAAAAAATCAAGAGTCAGTTTCTTAACTGACTGAGCCACGCAGGTGCCCCTGGAGGAAGCATTTTCATAATGTCCCAAATAACAATATTTGGACAAGAAATAAACCAATAAACCAAAACCCTAGAAACAATCTACAGATTTCTTCACTTTTCAATTACAATTTTCCTTTCAAAATTCTTAAGTGCCTTAAGGGGAGTTTCTTTGAGATTGTGTAAATATTCTTTTTTTTCTTGGGGTGCCTGGCTAGCTCAGTCAGTAGAGCACGTGATTCTTGATCTAAGGTGGTGAGTTCAAGCCCTGATGTAGGGCAT…	341	-	92-433	chr11	30780338	30780678	341	1
chr33	22186552	chr33_22186552	chr33_22186552_1	6455	6454	+	6308-6455	148	TTGAAACCAAAAAAAAAAAAAAAAAAGAAACATGGAATCTAAAATGAGAATGGCCTGAAATACAATTCTGAAGATTTTTTCTGAAAAAAAAAAAAAAAAAAAAAAAAAAAAAAAAAAAAAAAAAAAAAAAAAAAAAGAGAATTGGGAA	60	-	24-85	chr6	64852160	64852220	61	1
chr33	25233673	chr33_25233673	chr33_25233673_1	2378	2377	+	2205-2378	174	AAAAAAAAAAAAGGAAAAAGTAATTTAAATGACAATTTTATACCACTGGAGTTAGAACACCAAAAAACAGTTCTGCCTTAAAAGAATGTGTATATACTTTAAAAATGTATATAATAAAGACTGTTCTGTAATCTTAAAAAAAAAAAAAAAAAAAGAAAAAAAAGAAAAAAGATA	124	+	12-136	chr34	13357793	13357916	124	1
chr34	1765007	chr34_1765007	chr34_1765007_4	436	435	+	365-436	72	AACTTGTCTATATGGGGATTGCATGATTTTTAGCTACAATATTTGCAAAAAAAAAAAAAAAAAAAAAACCCA	61	+	0-61	chr9	15171922	15171997	76	14
chr34	12176868	chr34_12176868	chr34_12176868_1	2131	2130	-	1-271	271	TTTGCTCTTTCTTTTTTTTTTTTCACAATATAACACAAAATGATTTATTTTTAGAAGTTTAGTTATAAAAAGCACTTTATGCAGATAATACTTCTACAAACCTAAAAATAATTAAAATACACTGTATAGGTAAATTAAACCTAGACACTGCTAAAAATACTGTCCCATTGTAGTCAGGCATATATCAGAGTTCCTTCTCTGCTTCCTTTTTATTTTTATTATTATTTTTTTAAATTTTTATTTATTTATTTATTTATTTATTTATTTATTT	227	-	21-249	chr31	4966466	4966692	227	2
chr34	17941708	chr34_17941708	chr34_17941708_1	6417	6416	-	1958-01-01	58	TTTTTTTTTTTTTTTTTTTTTTTTTTTGATTTTACTCCCCTAAAGATTTCTTTGTTTG	32	-	25-57	chr22	45711801	45711832	32	1
chr34	25336202	chr34_25336202	chr34_25336202_1	6197	6196	-	1956-01-01	56	ATTTATTTTTTTAATAAATCATTCTGCCTTTTATTTGCACTAAGAGTATTGGAATA	46	+	20699	chr28	26751264	26751310	47	1
chr34	30302786	chr34_30302786	chr34_30302786_2	6416	6415	-	1968-01-01	68	TTTTTTTTTTTTTTTTTTTTTTTTTTTTTTTTTTTGTTGCTATTATAAATACTGTTTTTATTTTTATT	37	-	31-68	chr8	66793451	66793783	333	295
chr34	35513867	chr34_35513867	chr34_35513867_2	2484	2483	-	1-220	220	CTTTTTTTTTTTTTTTTATGAGCATGAATAATCTTTATTTTTATTGCTTTCCCACTTCCGATCAAGATATAATTTTTTACTTTTGAGCAAAGACGCTTGTTGGGTTTGCAGAAAATGTAGCCCAGGTACATGGGATGTAATATATTTATTGTATGGGTTTGTAGTGGCATAAAGTAAAATACAGTAATTTTAAAGTTTAAAAGTTATGGTTAGGATTTTA	204	+	16-220	chr28	35467904	35468107	204	1
chr35	13523619	chr35_13523619	chr35_13523619_1	6325	6324	-	1952-01-01	52	TTTCCTTTTTTTTTTTTTTTTCTAATAGTTATGAATCCTTCAGTGGATCCAT	32	+	20-52	chr8	183207	183238	32	1
chr35	13523619	chr35_13523619	chr35_13523619_1	6325	6324	-	1952-01-01	52	TTTCCTTTTTTTTTTTTTTTTCTAATAGTTATGAATCCTTCAGTGGATCCAT	32	+	20-52	chr8	121142	121173	32	1
chr35	13523619	chr35_13523619	chr35_13523619_1	6325	6324	-	1952-01-01	52	TTTCCTTTTTTTTTTTTTTTTCTAATAGTTATGAATCCTTCAGTGGATCCAT	32	+	20-52	chr25	109455	109486	32	1
chr35	13523619	chr35_13523619	chr35_13523619_1	6325	6324	-	1952-01-01	52	TTTCCTTTTTTTTTTTTTTTTCTAATAGTTATGAATCCTTCAGTGGATCCAT	32	+	20-52	chr21	22445	22476	32	1
chr35	13523619	chr35_13523619	chr35_13523619_1	6325	6324	-	1952-01-01	52	TTTCCTTTTTTTTTTTTTTTTCTAATAGTTATGAATCCTTCAGTGGATCCAT	32	-	20-52	chr7	81032283	81032314	32	1
chr35	13523619	chr35_13523619	chr35_13523619_1	6325	6324	-	1952-01-01	52	TTTCCTTTTTTTTTTTTTTTTCTAATAGTTATGAATCCTTCAGTGGATCCAT	32	-	20-52	chr32	40202670	40202701	32	1
chr35	16287891	chr35_16287891	chr35_16287891_1	4463	4462	-	1-183	183	GATTTTTTTTTTTTTGAAAATGAAAAAAAAAATGCTTTTAATGTTACCAGTAACAAAGAGAAAAAAGTAAACCATATAAAGGGAGAAAGTATTGCAATTCAAAATGACTCAGTAATGAGATCAACAAACCACTAATGGTTAAAAAGTAAAGCCATACTTTCACTTTGGAAAAGTTTAGTAGTT	172	-	10-183	chr22	40179229	40179400	172	2
chr35	19878790	chr35_19878790	chr35_19878790_1	6608	6607	-	1-233	233	ATTTTTTTTTTTTTTTTTTTTTTTTTTTTTTTTTTTTTTTTTTTTTTTTTTGTGGAGGAATGGTCCCATTGTGTTTATTTGTTTAAAAACTTTCTTCACATAATTTTTCAAATACTTTGGAATTTGTGTAAAATGAGTGACAGTTCCTTTATTTTTTTTTTTTTTTTTTTTTTTTGGGGGTTTGCCTTCTTTTTTTTTTTTTTTTTTTTTTTTTTTTTTTTTTTTTTTTTTAC	101	+	50-151	chr30	13842977	13843077	101	1
chr35	20226804	chr35_20226804	chr35_20226804_2	535	534	-	1976-01-01	76	TTTTTTTTGTTTTTTTTTTTATTTTGTGTTTATTTATTTCATCTTTTTTACAACATGCTTAAACTGATACCTTATG	60	+	16-76	chr21	40034313	40034372	60	1
chr35	20476831	chr35_20476831	chr35_20476831_1	6692	6691	+	6457-6692	236	AAAAAAAAAAAAAAAAAAAAAAAAAAAAGAAACCAGTCTCCAGAGTCGGCACAGAGTTGAAGTAATCAAGGCCAGATTTTCTCTCCTGTAAAAAAATCTACAGCGACACTGCAGCCTACCCGCTCCAGTTTGTGCTGCTTTAAGCACTGCATATCCATTGAAATAAAACCACTTATTGTTTCTCAAAAAAAAAAAAAAAAAAAAAAAAAAAAAAAAAAAAAAAAAAAAAAAAAAAA	157	-	28-185	chrX	21147385	21147541	157	1
chr35	23678727	chr35_23678727	chr35_23678727_1	2006	2005	+	1948-2006	59	TAAAGTGATGGATGGGGAAAATTCTGCCTATGCTAAAAAAAAAAAAAAAAAAAAGAATG	37	+	0-37	chr34	7820752	7820788	37	1
chr35	24617898	chr35_24617898	chr35_24617898_2	6499	6497	+	6327-6499	173	AAAAAAAAAAAAAAAAAAAAAAAAAAAAAAGAGAAAACCTGTGTTTGCCAAGCACTTATTGGTATAAACACAATTACTATGACAATTTGTATTTGGTCTAAGATAAATAAATTCTTTCTAAGTACTGAAAAAAAAAAAAAAAAAAAAAAAAAAAAAAAAAAAAAATAAAATGG	98	+	32-130	chr16	10821209	10821306	98	1
chr36	7454659	chr36_7454659	chr36_7454659_1	841	840	-	1950-01-01	50	ACTTTATTTTATTTTATTTTTTTTTAGGATCTTTAAATTGATTCAATCTT	46	+	18295	chr24	14626954	14627000	47	2
chr36	7454659	chr36_7454659	chr36_7454659_1	841	840	-	1950-01-01	50	ACTTTATTTTATTTTATTTTTTTTTAGGATCTTTAAATTGATTCAATCTT	32	-	18-50	chr3	30149060	30149091	32	1
chr36	11823123	chr36_11823123	chr36_11823123_2	7330	7329	+	6308-7330	1023	TTAAAAAGAAATAAAACAGAAACAACAAATGCACAGGTAAATTTAGTTGACGTGTTATACCTCTTCCTTCTAAGCTTAGGTTCCTCTCTTTAAAGGTAATAAGGTGAAATTTCCAAGGGCAAGTGGCAAGAGACGAAAATAGGAAAGAAGGGGGTATGAAATAAATCATAATCTGCTCGAGTAGCTTGTTCAAAGAATGTGTGTTTTCATAGTTAATTTCAGCGGCATCTATAGCTAATGGAAGCTATGCTTTAAATAAAAAATTAGATATGGGCATAGCCTCCTAATATACATTGTACTATAACTAAGTAATGTGCTAGACATACTTTTGTAGACACTTCACTTAGCTTTACTTACATAGTACAGCTTAGCATAAAAATATTTTTCTTTTTTTAAAGG…	994	+	0-1000	chr7	12875699	12876698	1000	1
chr36	23415442	chr36_23415442	chr36_23415442_1	6521	6520	+	6297-6521	225	AAAAGAATTTTCCAATTGGAAAATACAAAAGTTTCTGCAATTGCTAAAGAAAAGCATATTAAGCAAAACACAATTATCAAAGAATCTTAGGCTCCTAGCTTTTTTCCCCAACTTTTTTGAGTGTAATTGAAAGATAAAAAAAATTGTTTATATTTAAGGAATAAAACTTGAGGTTTTGATAAAAAAAAAAAAAAAAAAAAAAAAAAAAAAAATTCTTACTGGGTG	177	+	3-181	chr12	49861520	49861697	178	1
chr37	3031930	chr37_3031930	chr37_3031930_1	3890	3889	+	3764-3890	127	TAAAACAAGGGAACGTATCTCAACTATATCATGAGCAAAATTCCCAAACCCATGAAATCATCAACCTGCCTAAATTTTCTGTAGTTATAAAGATGAAATATGCTGCAATAAAAAAAAAAATACAATT	108	-	0-109	chr10	39180013	39180121	109	1
chr37	16839173	chr37_16839173	chr37_16839173_1	5337	5334	-	1-420	420	TCATGAGTAGGATTTTCTTTTTTTTTTATTTTTTTATTTTTTTTATTTTGAGTTCTTTATTATTACATACCTGCAGGCCTAAACAATAATGCTTTTGTTACTAACTTGTAACAGTTCTATAACAAATTAAAGTGGGAAAAGTTTCTTATTTGCCAATATAAACAAGATAGGAGGAGAAAAAAAATAGATACATCTCTGGGTCGTCGGAATTGGGTTTTGGCAGATTTGCAGACATTTTGATCATTTTGATTTGTAGATACATCTGTCTTTCCAAATTGTCCTACCTCCTTTTTCTAGCACACTCCAAAAAAACATCAGGCAAAGTTCAAAACTTTGAAAACACATTGCAGATTATTATTGTTTGGGAACACAGTCTCCCAGATCCATATGATGAGTTAG…	364	+	43-408	chr5	49736653	49737017	365	1
chr37	20914130	chr37_20914130	chr37_20914130_1	6552	6551	+	6316-6552	237	TAGAAGCCAAGGGTAAAAAAAAAAAAAAAAAAAAAAAAAAAAAAAAAAAAAAAATCCTACAAACATTAAAAAGATAAAGCTCAAAAAAAAAAAAAAAAAGATAAAGCAATGCTAAAATGAACAACTGCATGGTAATCAGAAAATTCTGAATAAATGTATAATTTCCTAGGGGAAAAAAGTTACTAAAATAAACTCAAGAATAATAAAAAATAATCTGGAAAAAAAAAAAAATTAATA	147	-	53-219	chr8	30052108	30052255	148	19
chr38	8767002	chr38_8767002	chr38_8767002_1	7054	7053	+	6182-7054	873	AAAAAAAAAAAAAAAAAAAAAAAAACCAAAGTACCGGGATGCCTGGGTGGCTCAGCGGTTGAGCATCTGCCTTCGGCCCAGGGTGTGATCCTGGAGTCCCGGGATCGAGTCCCACATCGGGCTCCCTGCGTGGAGCCTGCTTCCCCCTCTCCCTGTGTCTCTGCCTCTCTCTCTCTCTGTGTGTCTCTCATGAGTAAATAAATAAAATCTTAAAAAAATAAAAATAAAAACCAAAGTACGTATATTACCATGCACATCTGAATTAAGGTAGCCTCAATTAAAACATCTCCTATTTTATTTACTAATGTGAGTACGAAAACAAAAAATCAAATAGTTCTGCTAACTTGAGTTTATAAACCTTCAGGAATGTGATGAAATAATTATCTTTTGATATTTACT…	818	+	20-841	chr12	49516689	49517509	821	1
chr38	9843765	chr38_9843765	chr38_9843765_1	5878	5877	-	1-1440	1440	TTTATTTTTTTTTTTTTTTTTTTTTTTTTTTTTTTTTTTTTTTTTTTTTTTTTTTTTTTTTTTTTCTGAGTAGATAGCTATGATGTATTTATTTATTTAAATGAATAAGATTATGTTTTACACAAGACAAAGTAAGATTTATCAGTAAGAAAAAAACAATATTTTTATGTATTAAAATAATACATAAAAATTATAATACATATTAGTAATTATACATATTAATAATACATATTATTTTTATGTATTAAAACTAATATTTTTATGTATTAAAGTTGCGATCCATATATATTCAAATATACGGATCGCAGAATGAAAACAAAAAACAACAAACAAACAAAAAACCAAGGTGCCAAAAGTTATACACATGCTGTAATATGCATAAAAACTGGAGAAACTAAG…	1374	-	65-1440	chr31	23414308	23415682	1375	1
chr38	10978900	chr38_10978900	chr38_10978900_1	242	241	-	1968-01-01	68	ATACTGGCTTTTTATTTTTTTTTTTTTTTTTTTTTTTTTTCTGTAGTCCTAAAAGGACTCTCTATTTG	31	-	37-68	chr14	8323640	8323670	31	1
chr38	11194338	chr38_11194338	chr38_11194338_1	1527	1526	-	1-308	308	AATATATTTATTTTTTTTTTTTTTTTTTTTTTTTTTTTTTTTTTTTTTTTTTTTACACGACATTTAAATTTATTTAAAATGGTCTTATTTTGCAGTGTTCCAACATTTATAAGTGGATAGCATTATCCATATTCACCAGGACAGAGATGACTTACATGGGCTTAGCAAAATTTTTATAAAAATGTGTGCAACCAGTTTCATTACACATCTCTCTGACTAAAGTGTGTGCCTTTATTTTGTCTCTTAGTCATCTAGTCCTTTTTTTTTTTTTTTTTTTTTTTTTTTTTTTTTTTTTTTTTTTCCATTCT	208	-	52-260	chr8	26189665	26189872	208	1
chr38	17306565	chr38_17306565	chr38_17306565_1	6713	6674	+	6299-6713	415	AAAAAAAAAAAAAAGAAGTACTCCCTAACATAATAGCCTGGAAGACTGGTAGACATGTATAACTCATCACTAAAACCAGGTAGCAAGAACTATTTCATATTGTATAGTTGTTGGATTAAAGAATAATGCTTTGTTTGGAAAAAAAAAAAAAAAAAAAAAAAATCCAACTCATAAGAACTAATACAAGAAAAAAAAAGAAAGAAAATTTAACTAGTCACACATCAACTTTTTTTTTTTTTTTTTTAATTTATGATAGTCACAGAGAGAGAGAGAGAAAGAGAGGCAGAGACACAGGCAGAGGGAGAAGCAGGCTCCATGCACCGGGAGCCTGATGTGGGATTCCATCCCGGGTCTCCAGGATCGCGCCCTGGGCCGAAGGCAGGCACCAAACCGCTGCGC…	229	-	12-406	chr31	6807974	6808275	302	93
chrX	21832277	chrX_21832277	chrX_21832277_1	495	494	+	432-495	64	AAGAATAAGCTTCCTGAATAAAGCCCCTCTATCTACAAAAAAAAAAAAAAAAAAAAAAAAAAAG	37	+	14277	chr29	11400616	11400652	37	1
chrX	25212508	chrX_25212508	chrX_25212508_1	6560	6559	+	6355-6560	206	AGTATAAATTGATAACACTGTAAAACATATAAAAACATGGATTTTTAAATTATGGGGTAATGAAATTGTCACTATATTTAATTTAAAATTTATTATTTCTGAATTTACAGACTGCCATGAAATTCCATCTAAATTCTGGGTCAGGATTAAAGATTTTTTGTCTTTCTTCCAAAAAAAAAAAAAAAAAAAAAAAAAAAAAAAGAGTG	177	-	0-178	chr31	34138244	34138421	178	1
chrX	27215343	chrX_27215343	chrX_27215343_1	288	287	-	1959-01-01	59	ATTTTTTTTTTTTTTTTTTTTTTTTTATTTTTAAAAATATGAGAGTATGTTATTTCTAA	34	-	25-59	chr10	52421784	52421817	34	1
chrX	28870629	chrX_28870629	chrX_28870629_2	518	517	-	1962-01-01	62	TTTTTTTTTTTTGAGTATTATCTTGCTTTTAGAATAATTTATTTAATTGCACATTTATGTAA	54	-	22859	chr24	9879136	9879189	54	1
chrX	28909250	chrX_28909250	chrX_28909250_1	6382	6381	+	6320-6382	63	TAAAGATGAGGAGGTTGAGGTCCTCAGATGAAAAAAAAAAAAAAAAAAAAAAAAAAAACAAAT	33	+	0-33	chr23	11825337	11825369	33	1
chrX	40620396	chrX_40620396	chrX_40620396_1	6541	6540	+	6225-6541	317	AATAGGAATGTATAATGCTAGTAATGAAAACAGTTATATTAAAATGTTAATGTTAAAAATATTAGAAAGATTGTGAAAGTGAGCCAAGCATCCAGACTCATTATTCCCATTAAAATGAGTTCAAAGTGTTTAGTGGTGGAAGCTGTGAAAACAGTTGTAGTTGTATTAAGATGTGTTGATGTCAAAAAATGTCAGGAAAAAGTGTTAGATTAATTATGGCTGTCTGTTCTGATTTTGTTTAAAAATAAAGAAATGGTGTTGGAAAAAACAAACAAAAAAAAAACAAAAAAAACAAAACAAAAAAAAAACAATATGTC	266	-	0-266	chr30	16358272	16358537	266	1
chrX	44961994	chrX_44961994	chrX_44961994_1	577	576	-	1-103	103	TTTCAATCATGGTGGAAAACGGTCACGTGCTTTGTCTGACAACAAAGAACTCTATTTATAAAATATAACAGGGTGAGGTTTATATAAGTTAATAAACAGAGGA	103	+	0-103	chrX	44160681	44160783	103	1
chrX	44961994	chrX_44961994	chrX_44961994_1	577	576	-	1-103	103	TTTCAATCATGGTGGAAAACGGTCACGTGCTTTGTCTGACAACAAAGAACTCTATTTATAAAATATAACAGGGTGAGGTTTATATAAGTTAATAAACAGAGGA	103	-	0-103	chrX	44220513	44220615	103	1
chrX	62470773	chrX_62470773	chrX_62470773_1	3243	3242	+	3045-3243	199	AAAGTATAAATTGATAACACTGTAAAACATATAAAAACATGGATTTTTAAATTATGGGGTAATGAAATTGTCACTATATTTAATTTAAAATTTATTATTTCTGAATTTACAGACTGCCATGAAATTCCATCTAAATTCTGGGTCAGGATTAAAGATTTTTTGTCTTTCTTCCAAAAAAAAAAAAAAAAAAAAAAAAAAA	179	-	0-180	chr31	34138244	34138423	180	1
chrX	63305984	chrX_63305984	chrX_63305984_2	464	463	+	390-464	75	TCAAAAAAAAAAAAAGCATTAGCAAACAATAAAATGAATACTTGGTTGTGTCTTTAAAAAAAAAAAAAAAGAAAT	44	+	20760	chr5	59364634	59364678	45	1
chrX	63388732	chrX_63388732	chrX_63388732_2	6556	6555	-	1-231	231	ATTCATTTTTTTTTTTTTTTTTTTTTTTTTTTTTTTTTTTTTTTTTTACTTAGCATGCAATAAGTCTTTAATGTGAATGAGAAAGATAAAACAGAGAATTGAAGATAGTCTAGCACTAGGATACTCTTCCAGTCACATGGTTTGTGGTTTTTTTTTGATTTTTTGTTTGTTTGTTTTGGTTTTTTTTTTTTTTTTTTTTTTTTTTTTTTTTCAGGGTATTTCCTTTTATTT	130	-	46-178	chr19	31286764	31286895	132	1
chrX	63411613	chrX_63411613	chrX_63411613_1	191	189	+	156-191	36	TACAAATTGTTTATACAAATTGTACAAATTGTTGTG	36	-	0-36	chrX	63592386	63592421	36	1
chrX	73382121	chrX_73382121	chrX_73382121_2	1031	1030	-	1959-01-01	59	CTGAAATCTCTTCTCTTTTTTTTTTTTCATATTTTATAGTAAATGCTTTATTTTTTTAT	32	+	27-59	chr26	34670989	34671020	32	1
chrX	76364941	chrX_76364941	chrX_76364941_1	6854	6853	-	1955-01-01	55	TTCTTTTTTTTTTCTCGTTTTAAATTAGATCTTTGATTATGAAGCTTTTCCTACA	45	-	20363	chr17	16139382	16139426	45	1
chrX	78647397	chrX_78647397	chrX_78647397_2	6703	6702	-	1-402	402	TTTTTTTTTAATTTTTTAATTTTTATTTATTTATGATAGTCACAGAGAGAGTGAGAGAGAGAGGCAGAGACAAAGGCAGAGGGAGAAGCAGGCTCCATGCACCGGGAGCCCGATGTGGGATTCAATCCGGGGTCTCCAGGATCGCGCCCTGGGCCAAAGGCAGGCGCCAAACGGCTGCGCCACCCAGGGATCCCATCACTATATAATTTAAAAACAATCCCCTTTACAAAGGTAACAAAAATAAATATTTATGATTAAAGTTCATTAAGGAGAGAAAATACTTATTAAAAATGACCTATATTAATGATAGTGTCTTTATTTTTATTTTTATTTATTTTATTTTATTTTATTTTATTTTATTTTATTTTATTTTATTTTATTTTATTTTATTTTATTTTT…	311	-	0-318	chr8	74057380	74057697	318	1
chrX	78647397	chrX_78647397	chrX_78647397_2	6703	6702	-	1-402	402	TTTTTTTTTAATTTTTTAATTTTTATTTATTTATGATAGTCACAGAGAGAGTGAGAGAGAGAGGCAGAGACAAAGGCAGAGGGAGAAGCAGGCTCCATGCACCGGGAGCCCGATGTGGGATTCAATCCGGGGTCTCCAGGATCGCGCCCTGGGCCAAAGGCAGGCGCCAAACGGCTGCGCCACCCAGGGATCCCATCACTATATAATTTAAAAACAATCCCCTTTACAAAGGTAACAAAAATAAATATTTATGATTAAAGTTCATTAAGGAGAGAAAATACTTATTAAAAATGACCTATATTAATGATAGTGTCTTTATTTTTATTTTTATTTATTTTATTTTATTTTATTTTATTTTATTTTATTTTATTTTATTTTATTTTATTTTATTTTATTTTT…	109	-	194-306	chr8	74505226	74505338	113	0
chrX	78647397	chrX_78647397	chrX_78647397_2	6703	6702	-	1-402	402	TTTTTTTTTAATTTTTTAATTTTTATTTATTTATGATAGTCACAGAGAGAGTGAGAGAGAGAGGCAGAGACAAAGGCAGAGGGAGAAGCAGGCTCCATGCACCGGGAGCCCGATGTGGGATTCAATCCGGGGTCTCCAGGATCGCGCCCTGGGCCAAAGGCAGGCGCCAAACGGCTGCGCCACCCAGGGATCCCATCACTATATAATTTAAAAACAATCCCCTTTACAAAGGTAACAAAAATAAATATTTATGATTAAAGTTCATTAAGGAGAGAAAATACTTATTAAAAATGACCTATATTAATGATAGTGTCTTTATTTTTATTTTTATTTATTTTATTTTATTTTATTTTATTTTATTTTATTTTATTTTATTTTATTTTATTTTATTTTATTTTT…	111	-	194-310	chr8	75528908	75529024	117	0
chrX	78647397	chrX_78647397	chrX_78647397_2	6703	6702	-	1-402	402	TTTTTTTTTAATTTTTTAATTTTTATTTATTTATGATAGTCACAGAGAGAGTGAGAGAGAGAGGCAGAGACAAAGGCAGAGGGAGAAGCAGGCTCCATGCACCGGGAGCCCGATGTGGGATTCAATCCGGGGTCTCCAGGATCGCGCCCTGGGCCAAAGGCAGGCGCCAAACGGCTGCGCCACCCAGGGATCCCATCACTATATAATTTAAAAACAATCCCCTTTACAAAGGTAACAAAAATAAATATTTATGATTAAAGTTCATTAAGGAGAGAAAATACTTATTAAAAATGACCTATATTAATGATAGTGTCTTTATTTTTATTTTTATTTATTTTATTTTATTTTATTTTATTTTATTTTATTTTATTTTATTTTATTTTATTTTATTTTATTTTT…	94	-	204-307	chr8	76034916	76035020	105	1
chrX	78647397	chrX_78647397	chrX_78647397_2	6703	6702	-	1-402	402	TTTTTTTTTAATTTTTTAATTTTTATTTATTTATGATAGTCACAGAGAGAGTGAGAGAGAGAGGCAGAGACAAAGGCAGAGGGAGAAGCAGGCTCCATGCACCGGGAGCCCGATGTGGGATTCAATCCGGGGTCTCCAGGATCGCGCCCTGGGCCAAAGGCAGGCGCCAAACGGCTGCGCCACCCAGGGATCCCATCACTATATAATTTAAAAACAATCCCCTTTACAAAGGTAACAAAAATAAATATTTATGATTAAAGTTCATTAAGGAGAGAAAATACTTATTAAAAATGACCTATATTAATGATAGTGTCTTTATTTTTATTTTTATTTATTTTATTTTATTTTATTTTATTTTATTTTATTTTATTTTATTTTATTTTATTTTATTTTATTTTT…	61	-	235-300	chr8	75090008	75090072	65	1
chrX	78647397	chrX_78647397	chrX_78647397_2	6703	6702	-	1-402	402	TTTTTTTTTAATTTTTTAATTTTTATTTATTTATGATAGTCACAGAGAGAGTGAGAGAGAGAGGCAGAGACAAAGGCAGAGGGAGAAGCAGGCTCCATGCACCGGGAGCCCGATGTGGGATTCAATCCGGGGTCTCCAGGATCGCGCCCTGGGCCAAAGGCAGGCGCCAAACGGCTGCGCCACCCAGGGATCCCATCACTATATAATTTAAAAACAATCCCCTTTACAAAGGTAACAAAAATAAATATTTATGATTAAAGTTCATTAAGGAGAGAAAATACTTATTAAAAATGACCTATATTAATGATAGTGTCTTTATTTTTATTTTTATTTATTTTATTTTATTTTATTTTATTTTATTTTATTTTATTTTATTTTATTTTATTTTATTTTATTTTT…	42	-	233-279	chr8	75205692	75205737	46	1
chrX	84039104	chrX_84039104	chrX_84039104_2	6379	6375	-	1988-01-01	88	CTTTTTTTTTTTTTTTCATGTAATAATTTATTTAGTCAGGTTTCCCCTGTCATTAACTCTGTTAATGAATCCCCTGTTATTAACTCTG	71	+	16-88	chr3	8520725	8520796	72	1
chrX	84039104	chrX_84039104	chrX_84039104_2	6379	6375	-	1988-01-01	88	CTTTTTTTTTTTTTTTCATGTAATAATTTATTTAGTCAGGTTTCCCCTGTCATTAACTCTGTTAATGAATCCCCTGTTATTAACTCTG	72	-	0-73	chr28	4281987	4282061	75	1
chrX	84446406	chrX_84446406	chrX_84446406_0	2713	2712	+	2658-2713	56	GAGACACTTTGGATTAAAAGATATATGGCCTAAATAAATAAATAAATAAATAAATA	35	-	0-36	chr26	3954583	3954617	35	2
chrX	84761456	chrX_84761456	chrX_84761456_2	543	542	-	1-116	116	TTTTTTTTTTTTTTTCATTTTACCATTCTTTTTAATGTCAATATTTTGCAATAATTATATGGAGCCATGCAGTACTCCATCTGAAGGACTGTACCATAGCTTAGCCTATCCAGCTT	102	-	14-116	chr30	18163745	18163846	102	1
chrX	87997793	chrX_87997793	chrX_87997793_1	2910	2909	+	2768-2910	143	AGGGATTACTGTATTTCAGAACAAATCTTTTACTAGTATATTACTTTTTAAGTTCTACATGTATTACTTCCAAAAATAAAAATTAAAAAGAATATATAAAAACAAAAAAAAAAAAAAAAAAAAAAAAAAAAAAAAAAAATCAA	106	+	0-107	chr30	19693822	19693928	107	1
chrX	90136244	chrX_90136244	chrX_90136244_1	6408	6407	+	6320-6408	89	AAAAAAAAATAAATGTGGCAACCATACCGCATTATATCAGTGAAAAAAAAAAAAAAAAAAAAAAAAAAAAAAAAATAAAAGTTCGGATA	34	-	15950	chr14	21151688	21151721	34	1
chrX	100078666	chrX_100078666	chrX_100078666_1	6500	6499	+	6319-6500	182	AAATAAAAAAAAAAAAAAAATAAATAAATAAATAAATAAAAATCAAATGTAATTTAAATCTAATGGGATCCTTTCTGAACCACAAATCCTTTTGTATGGCAAATCATGGCTCCTTAAATTACTTAGTGTTGAATAAACATTTTTAGGTCTTGAAAAAAAAAAAAAAAAAAAAAACATAACTG	116	+	36-153	chr11	24223669	24223785	117	1
chrX	120000812	chrX_120000812	chrX_120000812_1	647	646	+	468-647	180	AATAATAATATTATAATAATATTAAAAAAAAATTAAATGAACTTTACAGTTTCCCCCCCCCCCAAAAAAATAAAGTATCTGTCCTTCTTGAATACAAAAAGAGAAAAAAGACCTACAATAAAACCCCCAAAAAAAAAAAAAAAAAAAAAAAAAAAAAAAAAAAAAAAAAAGACACGGCTT	107	+	23-131	chr28	9856617	9856723	107	2
